# Supplementary material for: Genetic variation in chicken interferon signalling pathway genes in research lines showing differential viral resistance
Source: Anim Genet. 2022 Jun 23;53(5):640–56. doi: 10.1111/age.13233 (PMC9544680; doi:10.1111/age.13233)
Supplement: Supplementary file 1 — Table S1 [file AGE-53-640-s002.xlsx]

## Sheet: Supp file 1
Summary of sequencing coverage, variant calling and line characteristics based on genome-wide SNP data for the studied research lines
Lines	total QC passed reads	total mapped reads	mean coverage (QC-passed reads)	mean coverage (mapped reads)	Number of SNPs detected (whole genome)	Number of homozygous SNPs (HOM)	Number of heterozygous SNPs (HET)	% HOM	% HET	F (Inbreeding coefficient)
Line15	108522715	107429931	10.2885	10.1849	8839018	7986958	852060	90.3602	9.63976	0.72198
Line6	172491806	170778448	16.353	16.1906	8866226	8064587	801639	90.9585	9.04149	0.73931
Line7	206041798	203791917	19.5337	19.3204	8866892	8427316	439576	95.0425	4.9575	0.85706
LineC	192254904	190203961	18.2267	18.0322	8865976	8207437	658539	92.5723	7.42771	0.78584
LineN	125914820	124233142	11.9373	11.7779	8839735	7263507	1576228	82.1688	17.8312	0.48593
LineP2	233349828	230829680	22.1226	21.8837	8869010	6926394	1942616	78.0966	21.9034	0.36848
Line 0	171231831	169236708	16.2336	16.0444	8867058	7487272	1379786	84.4392	15.5608	0.55134
Line W	177621014	175824446	16.8393	16.669	8866410	7613027	1253383	85.8637	14.1363	0.59242
