# Supplementary material for: Genetic variation in chicken interferon signalling pathway genes in research lines showing differential viral resistance
Source: Anim Genet. 2022 Jun 23;53(5):640–56. doi: 10.1111/age.13233 (PMC9544680; doi:10.1111/age.13233)
Supplement: Supplementary file 2 — Table S2 [file AGE-53-640-s004.xlsx]

## Sheet: Supp file 2
Comparison of the number of SNPs detected from the inbred lines in genes of interest in relation to GRCg6a and Galgal4 (Genes presented in Table2)
		1813	615
Gene IDs	Chr	SNPs detected against GRCg6a in our current analysis	SNPs detected against Galgal4 in Kranis et al. 2013
ENSGALG00000052146 (IFNλ)	7	0	0
ENSGALG00000050947 (IFNλ)	7	0	0
ENSGALG00000047344 (IFNλ)	7	0	0
ENSGALG00000048874 (IFNα)	Z	0	0
ENSGALG00000052209 (IFNα)	Z	0	0
ENSGALG00000044725 (IFNα)	Z	0	0
ENSGALG00000047630 (IFNα)	Z	0	0
ENSGALG00000050924 (IFNα)	Z	0	0
ENSGALG00000053752 (IFNα)	Z	0	0
ENSGALG00000054396 (IFNα)	Z	0	0
ENSGALG00000046996 (IFNα)	Z	0	0
ENSGALG00000053207 (IFNα)	Z	0	0
ENSGALG00000054368 (IFNα)	Z	0	0
ENSGALG00000054104 (IFNα)	Z	0	0
ENSGALG00000005759 (IFNβ)	Z	2	1
ENSGALG00000015062 (IFNκ)	Z	11	0
ENSGALG00000009903 (IFNγ)	1	56	49
ENSGALG00000030363 (IFNAR1)	1	217	0
ENSGALG00000041867 (IFNAR2)	1	176	0
ENSGALG00000004231 (IFNLR1)	23	18	4
ENSGALG00000037989 (IL-10Rβ)	1	175	0
ENSGALG00000013865 (IFNGR1)	3	170	165
ENSGALG00000032660 (IFNGR2)	1	89	0
ENSGALG00000030599 (TYK2)	30	26	0
ENSGALG00000011031 (JAK1)	8	636	307
ENSGALG00000015027 (JAK2)	Z	155	68
ENSGALG00000007651 (STAT1)	7	33	21
ENSGALG00000030661 (STAT2)	33	12	0
ENSGALG00000030291 (IRF9)	20	37	0
