# Supplementary material for: Genetic variation in chicken interferon signalling pathway genes in research lines showing differential viral resistance
Source: Anim Genet. 2022 Jun 23;53(5):640–56. doi: 10.1111/age.13233 (PMC9544680; doi:10.1111/age.13233)
Supplement: Supplementary file 3 — Table S3 [file AGE-53-640-s001.xlsx]

## Sheet: missenseSNPs
Non-synonymous SNPs potentially conferring susceptibility/resistance by disease												SNP genotype in different lines
							Scores indicate a significant effect							No SNP		Heterozygous SNP		Homozygous SNP
Disease/virus	SNP Genome Coordinate	Protein affected	Potential response	Line potentially conferring resistance/susceptibility in	Alleles (reference/alternative)	Amino Acid Change	SIFT score	PROVEAN score	SNAP2 score	Comments on SNP location	SNP quality	Line 15l	Line 61	Line 72	Line C	Line N	Line P2a	Line 0	Line Wl
IBV	Chr1:106587598	IFNAR2	Resistance	Line C	C/T	P45S	0*	0.759	-78	Occurs in Pfam identified Tissue Factor site	490.52	0/0	0/0	0/0	1/1	0/0	0/0	0/0	0/0
IBDV	Chr1:106587598	IFNAR2	Resistance	Line C	C/T	P45S	0*	0.759	-78	Occurs in Pfam identified Tissue Factor site	490.52	0/0	0/0	0/0	1/1	0/0	0/0	0/0	0/0
AIV	Chr1:106587598	IFNAR2	Susceptibility	Line C	C/T	P45S	0*	0.759	-78	Occurs in Pfam identified Tissue Factor site	490.52	0/0	0/0	0/0	1/1	0/0	0/0	0/0	0/0
MDV	Chr1:106588380	IFNAR2	Susceptibility	Line 15l, Line 72	C/T	H137Y	1	0.037	-65		1370.71	1/1	0/0	1/1	1/1	0/0	0/0	0/1	1/1
AIV	Chr1:106588380	IFNAR2	Susceptibility	Line C	C/T	H137Y	1	0.037	-65		1370.71	1/1	0/0	1/1	1/1	0/0	0/0	0/1	1/1
AIV	Chr1:106588700	IFNAR2	Resistance	Line 0	A/G	N188D	0.7	-0.238	-89	Occurs in Pfam identified interferon binding site - Heterozygous in Line 0	965.41	1/1	0/0	1/1	0/0	0/0	0/1	0/1	1/1
IBV	Chr1:106588700	IFNAR2	Susceptibility	Line 15l, Line 72	A/G	N188D	0.7	-0.238	-89	Occurs in Pfam identified interferon binding site	965.41	1/1	0/0	1/1	0/0	0/0	0/1	0/1	1/1
MDV	Chr1:106588700	IFNAR2	Susceptibility	Line 15l, Line P2a, Line 72	A/G	N188D	0.7	-0.238	-89	Occurs in Pfam identified interferon binding site - Heterozygous in line P2a	965.41	1/1	0/0	1/1	0/0	0/0	0/1	0/1	1/1
IBDV	Chr1:106588700	IFNAR2	Susceptibility	Line Wl	A/G	N188D	0.7	-0.238	-89	Occurs in Pfam identified interferon binding site	965.41	1/1	0/0	1/1	0/0	0/0	0/1	0/1	1/1
AIV	Chr1:106589401	IFNAR2	Resistance	Line 0	T/C	I214T	0.11	-0.435	-68	Occurs in Pfam identified interferon binding site	984.7	1/1	0/0	0/0	0/0	0/0	0/1	1/1	1/1
IBV	Chr1:106589401	IFNAR2	Susceptibility	Line 15l	T/C	I214T	0.11	-0.435	-68	Occurs in Pfam identified interferon binding site	984.7	1/1	0/0	0/0	0/0	0/0	0/1	1/1	1/1
MDV	Chr1:106589401	IFNAR2	Susceptibility	Line 15l, Line P2a	T/C	I214T	0.11	-0.435	-68	Occurs in Pfam identified interferon binding site - Heterozygous in line P2a	984.7	1/1	0/0	0/0	0/0	0/0	0/1	1/1	1/1
IBDV	Chr1:106589401	IFNAR2	Susceptibility	Line Wl	T/C	I214T	0.11	-0.435	-68	Occurs in Pfam identified interferon binding site	984.7	1/1	0/0	0/0	0/0	0/0	0/1	1/1	1/1
MDV	Chr1:106589970	IFNAR2	Susceptibility	Line 15l, Line P2a	G/T	G264V	0.15	0.584	-1	Occurs in transmembrane region - Heterozygous in line P2a	1459.62	1/1	0/0	0/0	1/1	0/0	0/1	0/1	1/1
AIV	Chr1:106589970	IFNAR2	Susceptibility	Line C	G/T	G264V	0.15	0.584	-1	Occurs in transmembrane region	1459.62	1/1	0/0	0/0	1/1	0/0	0/1	0/1	1/1
IBDV	Chr1:106589970	IFNAR2	Susceptibility	Line Wl	G/T	G264V	0.15	0.584	-1	Occurs in transmembrane region	1459.62	1/1	0/0	0/0	1/1	0/0	0/1	0/1	1/1
MDV	Chr1:106590778	IFNAR2	Susceptibility	Line 15l, Line P2a	A/G	I296V	1	-0.005	-75	Heterozygous in line P2a	1244.55	1/1	0/0	0/0	1/1	0/0	0/1	1/1	1/1
IBDV	Chr1:106590778	IFNAR2	Susceptibility	Line Wl	A/G	I296V	1	-0.005	-75		1244.55	1/1	0/0	0/0	1/1	0/0	0/1	1/1	1/1
MDV	Chr1:106591040	IFNAR2	Susceptibility	Line 15l, Line P2a	G/A	G383D	0.69	1.243	-29	Heterozygous in line P2a	1658.24	1/1	0/0	0/0	1/1	0/0	0/1	0/1	1/1
AIV	Chr1:106591040	IFNAR2	Susceptibility	Line C	G/A	G383D	0.69	1.243	-29		1658.24	1/1	0/0	0/0	1/1	0/0	0/1	0/1	1/1
IBDV	Chr1:106591040	IFNAR2	Susceptibility	Line Wl	G/A	G383D	0.69	1.243	-29		1658.24	1/1	0/0	0/0	1/1	0/0	0/1	0/1	1/1
MDV	Chr1:106591349	IFNAR2	Susceptibility	Line 15l, Line P2a	C/T	T486M	0*	-0.991	-62	Heterozygous in line P2a	1606.54	1/1	0/0	0/0	1/1	0/0	0/1	1/1	1/1
IBDV	Chr1:106591349	IFNAR2	Susceptibility	Line Wl	C/T	T486M	0*	-0.991	-62		1606.54	1/1	0/0	0/0	1/1	0/0	0/1	1/1	1/1
MDV	Chr1:106602130	IL10RB	Resistance	Line 61	T/G	S248A	1	0.375	-66		484.56	0/0	1/1	0/0	0/0	0/0	0/0	0/0	0/0
AIV	Chr1:106603837	IL10RB	Resistance	Line 0	A/T	Q293H	0.04	-1.17	-95	Heterozygous in line 0	1396.39	0/0	1/1	1/1	0/0	1/1	0/1	0/1	0/0
IBDV	Chr1:106603837	IL10RB	Resistance	Line 72, Line 1	A/T	Q293H	0.04	-1.17	-95	Heterozygous in line 0	1396.39	0/0	1/1	1/1	0/0	1/1	0/1	0/1	0/0
MDV	Chr1:106603837	IL10RB	Resistance	Line N, Line 61	A/T	Q293H	0.04	-1.17	-95		1396.39	0/0	1/1	1/1	0/0	1/1	0/1	0/1	0/0
IBV	Chr1:106603910	IL10RB	Susceptibility	Line 72	A/G	R318G	0.38	-0.716	9		322.84	0/0	0/0	1/1	0/0	0/0	0/0	0/0	0/0
IBDV	Chr1:106603910	IL10RB	Resistance	Line 72	A/G	R318G	0.38	-0.716	9		322.84	0/0	0/0	1/1	0/0	0/0	0/0	0/0	0/0
MDV	Chr1:106603910	IL10RB	Susceptibility	Line 72	A/G	R318G	0.38	-0.716	9		322.84	0/0	0/0	1/1	0/0	0/0	0/0	0/0	0/0
IBV	Chr1:106603911	IL10RB	Resistance	Line C	G/A	R318K	1	-0.092	-78		553.44	0/0	0/0	0/0	1/1	0/0	0/1	0/0	0/0
IBDV	Chr1:106603911	IL10RB	Resistance	Line C	G/A	R318K	1	-0.092	-78		553.44	0/0	0/0	0/0	1/1	0/0	0/1	0/0	0/0
AIV	Chr1:106603911	IL10RB	Susceptibility	Line C	G/A	R318K	1	-0.092	-78		553.44	0/0	0/0	0/0	1/1	0/0	0/1	0/0	0/0
MDV	Chr1:106603911	IL10RB	Susceptibility	Line P	G/A	R318K	1	-0.092	-78	Heterozygous in line P2a	553.44	0/0	0/0	0/0	1/1	0/0	0/1	0/0	0/0
AIV	Chr1:106613646	IFNAR1	Resistance	Line 0	G/A	A4T	0*	0.012	-84		252.19	0/0	1/1	1/1	0/0	0/0	0/0	1/1	0/0
IBV	Chr1:106613646	IFNAR1	Susceptibility	Line 72	G/A	A4T	0*	0.012	-84		252.19	0/0	1/1	1/1	0/0	0/0	0/0	1/1	0/0
IBDV	Chr1:106613646	IFNAR1	Resistance	Line 72, Line 0	G/A	A4T	0*	0.012	-84		252.19	0/0	1/1	1/1	0/0	0/0	0/0	1/1	0/0
IBV	Chr1:106613656	IFNAR1	Susceptibility	Line 72	C/T	A7V	0*	0.647	-25		45.3	0/0	0/0	1/1	0/0	0/0	0/0	0/0	0/0
IBDV	Chr1:106613656	IFNAR1	Resistance	Line 72	C/T	A7V	0*	0.647	-25		45.3	0/0	0/0	1/1	0/0	0/0	0/0	0/0	0/0
MDV	Chr1:106613656	IFNAR1	Susceptibility	Line 72	C/T	A7V	0*	0.647	-25		45.3	0/0	0/0	1/1	0/0	0/0	0/0	0/0	0/0
MDV	Chr1:106621892	IFNAR1	Resistance	Line N, Line 61	T/G	Y217D	0.29	0.363	32	Occurs in FN3 domain or Pfam identified inteferon binding site	2817.28	1/1	1/1	1/1	1/1	1/1	0/1	1/1	1/1
IBV	Chr1:106621899	IFNAR1	Resistance	Line N	A/G	E219G	0.44	-0.719	18	Occurs in FN3 domain or Pfam identified inteferon binding site	340.27	0/0	0/0	0/0	0/0	1/1	0/0	0/0	0/0
MDV	Chr1:106621899	IFNAR1	Resistance	Line N	A/G	E219G	0.44	-0.719	18	Occurs in FN3 domain or Pfam identified inteferon binding site	340.27	0/0	0/0	0/0	0/0	1/1	0/0	0/0	0/0
MDV	Chr1:106623894	IFNAR1	Resistance	Line N, Line 61	G/A	S324N	1	1.099	-81	Occurs in Pfam identified tissue factor	3151.52	1/1	1/1	1/1	1/1	1/1	0/0	1/1	1/1
IBDV	Chr1:106625990	IFNAR1	Resistance	Line 0	C/T	A404V	0.76	0.729	-87	Occurs in Pfam identified Interferon binding site - Heterozygous in line 0	281.32	0/0	0/0	0/0	0/0	0/0	0/0	0/1	0/0
AIV	Chr1:106625990	IFNAR1	Resistance	Line 0	C/T	A404V	0.76	0.729	-87	Occurs in Pfam identified Interferon binding site - Heterozygous in line 0	281.32	0/0	0/0	0/0	0/0	0/0	0/0	0/1	0/0
MDV	Chr1:106647185	IFNGR2	Resistance	Line 61	T/C	C44R	0.62	3.391	-60	Occurs in Pfam identified tissue factor	170.02	0/0	1/1	0/0	0/0	0/0	0/0	0/0	0/0
MDV	Chr20:10064260	IRF9	Resistance	Line 61	T/G	Y355S	0.15	-4.102	63	Occurs in IRF-3 domain - Heterozygous in line 61	61.99	0/0	0/1	0/0	0/1	0/0	0/0	0/0	0/1
IBV	Chr20:10064260	IRF9(10)	Resistance	Line C	T/G	Y355S	0.15	-4.102	63	Occurs in IRF-3 domain - Heterozygous in line C	61.99	0/0	0/1	0/0	0/1	0/0	0/0	0/0	0/1
AIV	Chr20:10064260	IRF9	Susceptibility	Line C	T/G	Y355S	0.15	-4.102	63	Occurs in IRF-3 domain - Heterozygous in line C	61.99	0/0	0/1	0/0	0/1	0/0	0/0	0/0	0/1
IBDV	Chr20:10064260	IRF9	Susceptibility	Line Wl	T/G	Y355S	0.15	-4.102	63	Occurs in IRF-3 domain - Heterozygous in line Wl	61.99	0/0	0/1	0/0	0/1	0/0	0/0	0/0	0/1
MDV	Chr20:10064956	IRF9	Susceptibility	Line P	T/C	H186R	0.51	-1.24	-38	Heterozygous in line P2a	29.08	0/0	0/0	0/0	0/0	0/0	0/1	0/0	0/0
MDV	Chr23:5822588	IFNLR1	Susceptibility	Line 72	A/G	S211P	0.06	-4.218	41	Occurs in Pfam identified Interferon Binding domain - Heterozygous in line 72	45.99	0/0	0/0	0/1	0/1	0/0	0/0	0/1	0/0
IBDV	Chr23:5822588	IFNLR1	Resistance	Line 72, Line C, Line 0	A/G	S211P	0.06	-4.218	41	Occurs in Pfam identified Interferon Binding domain - Heterozygous in lines 72, C and 0	45.99	0/0	0/0	0/1	0/1	0/0	0/0	0/1	0/0
IBV	Chr23:5822624	IFNLR1	Resistance	Line C	A/G	S199P	0.23	-1.046	14	Occurs in Pfam identified Interferon Binding domain - Heterozygous in line C	32.97	0/0	0/0	0/0	0/1	0/0	0/0	0/0	0/0
IBDV	Chr23:5822624	IFNLR1	Resistance	Line C	A/G	S199P	0.23	-1.046	14	Occurs in Pfam identified Interferon Binding domain - Heterozygous in line C	32.97	0/0	0/0	0/0	0/1	0/0	0/0	0/0	0/0
AIV	Chr23:5822624	IFNLR1	Susceptibility	Line C	A/G	S199P	0.23	-1.046	14	Occurs in Pfam identified Interferon Binding domain - Heterozygous in line C	32.97	0/0	0/0	0/0	0/1	0/0	0/0	0/0	0/0
IBV	Chr23:5823279	IFNLR1	Resistance	Line N	T/C	E151G	0*	-1.341	-19	Occurs in Pfam identified Interferon Binding domain - Heterozygous in line N	27.58	0/0	0/0	0/0	0/0	0/1	0/0	0/0	0/0
MDV	Chr23:5823279	IFNLR1	Resistance	Line N	T/C	E151G	0*	-1.341	-19	Occurs in Pfam identified Interferon Binding domain - Heterozygous in line N	27.58	0/0	0/0	0/0	0/0	0/1	0/0	0/0	0/0
IBV	Chr3:54913306	IFNGR1	Susceptibility	Line 15l, Line 72	T/C	V395A	0.27	-0.16	-16		2422.99	1/1	1/1	1/1	1/1	0/0	0/0	1/1	1/1
IBV	Chr3:54913327	IFNGR1	Susceptibility	Line 15l, Line 72	G/A	R402Q	0.48	1.272	-71		2755.54	1/1	1/1	1/1	1/1	0/0	0/0	1/1	1/1
IBV	Chr30:182787	TYK2	Susceptibility	Line 72	A/C	H215P	0.2	-2.732	63	Occurs in B41 domain - Heterozygous in line 72	82.5	0/0	0/0	0/1	0/0	0/0	0/0	0/0	0/1
MDV	Chr30:182787	TYK2	Susceptibility	Line 72	A/C	H215P	0.2	-2.732	63	Occurs in B41 domain - Heterozygous in line 72	82.5	0/0	0/0	0/1	0/0	0/0	0/0	0/0	0/1
IBDV	Chr30:182787	TYK2	Susceptibility	Line Wl	A/C	H215P	0.2	-2.732	63	Occurs in B41 domain - Heterozygous in line Wl	82.5	0/0	0/0	0/1	0/0	0/0	0/0	0/0	0/1
AIV	Chr30:183686	TYK2	Resistance	Line 0	G/A	R299Q	0.44	-0.551	-17	Occurs in B41 domain	1090.11	0/1	1/1	1/1	0/0	1/1	1/1	1/1	1/1
IBV	Chr30:183686	TYK2	Susceptibility	Line 15l, Line 72	G/A	R299Q	0.44	-0.551	-17	Occurs in B41 domain - Heterozygous in line 15l	1090.11	0/1	1/1	1/1	0/0	1/1	1/1	1/1	1/1
MDV	Chr30:183686	TYK2	Resistance	Line N, Line 61	G/A	R299Q	0.44	-0.551	-17	Occurs in B41 domain	1090.11	0/1	1/1	1/1	0/0	1/1	1/1	1/1	1/1
IBDV	Chr30:183686	TYK2	Susceptibility	Line Wl	G/A	R299Q	0.44	-0.551	-17	Occurs in B41 domain	1090.11	0/1	1/1	1/1	0/0	1/1	1/1	1/1	1/1
MDV	Chr30:186858	TYK2	Susceptibility	Line 72	T/C	V550A	0.01	-2.65	-26	Occurs in SH2 domain - Heterozygous in line 72	49.34	0/0	0/0	0/1	0/1	0/0	0/0	0/0	0/0
IBDV	Chr30:186858	TYK2	Resistance	Line 72, Line C	T/C	V550A	0.01	-2.65	-26	Occurs in SH2 domain - Heterozygous in lines 72 and C	49.34	0/0	0/0	0/1	0/1	0/0	0/0	0/0	0/0
AIV	Chr30:186858	TYK2	Susceptibility	Line C	T/C	V550A	0.01	-2.65	-26	Occurs in SH2 domain - Heterozygous in line C	49.34	0/0	0/0	0/1	0/1	0/0	0/0	0/0	0/0
AIV	Chr30:190505	TYK2	Resistance	Line 0	G/A	S875N	0.45	0.351	-96	Occurs in TyrKc domain - Heterozygous in line 0	498.73	0/0	1/1	1/1	0/0	0/0	1/1	0/1	0/0
IBV	Chr30:190505	TYK2	Susceptibility	Line 72	G/A	S875N	0.45	0.351	-96	Occurs in TyrKc domain - Heterozygous in line 72	498.73	0/0	1/1	1/1	0/0	0/0	1/1	0/1	0/0
IBDV	Chr30:190505	TYK2	Resistance	Line 72, Line 2	G/A	S875N	0.45	0.351	-96	Occurs in TyrKc domain - Heterozygous in line 0	498.73	0/0	1/1	1/1	0/0	0/0	1/1	0/1	0/0
IBV	Chr30:190528	TYK2	Resistance	Line C	T/C	S883P	0.25	-3.994	12	Occurs in TyrKc domain - Heterozygous in line C	36.01	0/0	0/0	0/0	0/1	0/0	0/0	0/0	0/0
IBDV	Chr30:190528	TYK2	Resistance	Line C	T/C	S883P	0.25	-3.994	12	Occurs in TyrKc domain - Heterozygous in line C	36.01	0/0	0/0	0/0	0/1	0/0	0/0	0/0	0/0
AIV	Chr30:190528	TYK2	Susceptibility	Line C	T/C	S883P	0.25	-3.994	12	Occurs in TyrKc domain - Heterozygous in line C	36.01	0/0	0/0	0/0	0/1	0/0	0/0	0/0	0/0
MDV	Chr30:190801	TYK2	Resistance	Line 61	A/C	D908A	0.34	-1.029	-53	Heterozygous in line 61	23.85	0/0	0/1	0/0	0/0	0/0	0/0	0/0	0/0
IBV	Chr7:7923855	STAT1	Susceptibility	Line 15l, Line 72	A/C	V341G	0.03*	-4.766	39	Occurs in Pfam identified STAT binding domain - Heterozygous in lines 15l and 72	83.55	0/1	0/0	0/1	0/0	0/0	0/0	0/0	0/1
MDV	Chr7:7923855	STAT1	Susceptibility	Line 15l, Line 72	A/C	V341G	0.03*	-4.766	39	Occurs in Pfam identified STAT binding domain - Heterozygous in lines 15l and 72	83.55	0/1	0/0	0/1	0/0	0/0	0/0	0/0	0/1
IBDV	Chr7:7923855	STAT1	Susceptibility	Line Wl	A/C	V341G	0.03*	-4.766	39	Occurs in Pfam identified STAT binding domain - Heterozygous in line Wl	83.55	0/1	0/0	0/1	0/0	0/0	0/0	0/0	0/1
IBV	Chr8:28564446	JAK1	Resistance	Line C	A/C	Y500D	0.04	-3.757	61	Occurs in SH2 domain - Heterozygous in line C	26.79	0/0	0/0	0/0	0/1	0/0	0/0	0/0	0/1
AIV	Chr8:28564446	JAK1	Susceptibility	Line C	A/C	Y500D	0.04	-3.757	61	Occurs in SH2 domain - Heterozygous in line C	26.79	0/0	0/0	0/0	0/1	0/0	0/0	0/0	0/1
IBDV	Chr8:28564446	JAK1	Susceptibility	Line Wl	A/C	Y500D	0.04	-3.757	61	Occurs in SH2 domain - Heterozygous in line Wl	26.79	0/0	0/0	0/0	0/1	0/0	0/0	0/0	0/1
IBDV	Chr8:28566979	JAK1	Resistance	Line 0	A/G	V332A	0.67	-0.305	-67		642.23	0/0	0/0	0/0	0/0	0/1	0/1	1/1	0/0
AIV	Chr8:28566979	JAK1	Resistance	Line 0	A/G	V332A	0.67	-0.305	-67		642.23	0/0	0/0	0/0	0/0	0/1	0/1	1/1	0/0
IBV	Chr8:28566979	JAK1	Resistance	Line N	A/G	V332A	0.67	-0.305	-67	Heterozygous SNP	642.23	0/0	0/0	0/0	0/0	0/1	0/1	1/1	0/0
IBV	ChrZ:7372479	IFN Omega/Beta	Resistance	Line N	T/C	S151P	0.36	-1.728	52	Occurs in Ifabd (IFN alpha/beta/delta) domain -Heterozgous in line N	46.84	0/0	0/0	0/0	0/0	0/1	0/0	0/0	0/0
MDV	ChrZ:7372479	IFNOmega/Beta	Resistance	Line N	T/C	S151P	0.36	-1.728	52	Occurs in Ifabd (IFN alpha/beta/delta) domain -Heterozgous in line N	46.84	0/0	0/0	0/0	0/0	0/1	0/0	0/0	0/0
	* SIFT scores with low confidence in the value due to too few comparable sequences for the software to make a reliable prediction

## Sheet: mRNAstructureAlteringSNPs
mRNA structure altering SNPs potentially conferring susceptibility/resistance by disease												SNP genotype in different lines
							P < 0.1 pre-bonferonni correction
							P < 0.05 pre-bonferonni correction			Significant for Bonferroni correction to P < 0.1				No SNP		Heterozygous SNP		Homozygous SNP
Disease/virus	SNP Genome Coordinate	SNP type	Gene affected	Potential response	Line potentially conferring resistance/ susceptibility in	Alleles (reference/alternative)	mRNA base change	RNAsnp mode 2 P value	SNPfold P-value	Comments on SNP location	SNP quality	Line 15l	Line 61	Line 72	Line C	Line N	Line P2a	Line 0	Line Wl
MDV	Chr1:106589970	Exonic	IFNAR2	Susceptibility	Line 15l, Line P2a	G/T	G/U	0.424	0.046	Heterozygous in line P2a	1459.62	1/1	0/0	0/0	1/1	0/0	0/1	0/1	1/1
AIV	Chr1:106589970	Exonic	IFNAR2	Susceptibility	Line C	G/T	G/U	0.424	0.046		1459.62	1/1	0/0	0/0	1/1	0/0	0/1	0/1	1/1
IBDV	Chr1:106589970	Exonic	IFNAR2	Susceptibility	Line Wl	G/T	G/U	0.424	0.046		1459.62	1/1	0/0	0/0	1/1	0/0	0/1	0/1	1/1
MDV	Chr1:106592036	UTR3	IFNAR2	Susceptibility	Line 15l	T/G	U/G	0.5046	0.0275		1069.25	1/1	0/0	0/0	1/1	0/0	0/0	1/1	1/1
IBDV	Chr1:106592036	UTR3	IFNAR2	Susceptibility	Line Wl	T/G	U/G	0.5046	0.0275		1069.25	1/1	0/0	0/0	1/1	0/0	0/0	1/1	1/1
MDV	Chr1:106604195	UTR3	IL10RB	Susceptibility	Line 72	T/G	U/G	0.424	0.046	Heterozygous in line 72	59.67	0/0	0/0	0/1	0/1	0/0	0/0	0/0	0/0
IBDV	Chr1:106604195	UTR3	IL10RB	Resistance	Line 72, Line C	T/G	U/G	0.045	0.2181	Heterozygous in lines 72 and C	59.67	0/0	0/0	0/1	0/1	0/0	0/0	0/0	0/0
AIV	Chr1:106604195	UTR3	IL10RB	Susceptibility	Line C	T/G	U/G	0.045	0.2181	Heterozygous in line C	59.67	0/0	0/0	0/1	0/1	0/0	0/0	0/0	0/0
AIV	Chr1:106604577	UTR3	IL10RB	Resistance	Line 0	G/A	G/A	0.0565	0.3225	Heterozygous in line 0	583.78	1/1	0/0	0/0	0/0	0/0	0/0	0/1	1/1
MDV	Chr1:106604577	UTR3	IL10RB	Susceptibility	Line 15l	G/A	G/A	0.5046	0.0275		583.78	1/1	0/0	0/0	0/0	0/0	0/0	0/1	1/1
IBV	Chr1:106604577	UTR3	IL10RB	Susceptibility	Line 15l	G/A	G/A	0.0565	0.3225		583.78	1/1	0/0	0/0	0/0	0/0	0/0	0/1	1/1
IBDV	Chr1:106604577	UTR3	IL10RB	Susceptibility	Line Wl	G/A	G/A	0.0565	0.3225		583.78	1/1	0/0	0/0	0/0	0/0	0/0	0/1	1/1
IBDV	Chr1:106613656	Exonic	IFNAR1	Resistance	Line 72	C/T	C/U	0.4067	0.0078		45.3	0/0	0/0	1/1	0/0	0/0	0/0	0/0	0/0
IBV	Chr1:106613656	Exonic	IFNAR1	Susceptibility	Line 72	C/T	C/U	0.4067	0.0078		45.3	0/0	0/0	1/1	0/0	0/0	0/0	0/0	0/0
MDV	Chr1:106613656	Exonic	IFNAR1	Susceptibility	Line 72	C/T	C/U	0.4067	0.0078		45.3	0/0	0/0	1/1	0/0	0/0	0/0	0/0	0/0
AIV	Chr1:106622867	Exonic	IFNAR1	Resistance	Line 0	C/T	C/U	0.6077	0.016	SNPfold measurement significant for Bonferroni correction to P < 0.1, heterozygous in line 0	502.88	0/0	0/0	0/0	0/0	1/1	0/0	0/1	0/0
IBDV	Chr1:106622867	Exonic	IFNAR1	Resistance	Line 0	C/T	C/U	0.6077	0.016	SNPfold measurement significant for Bonferroni correction to P < 0.1, heterozygous in line 0	502.88	0/0	0/0	0/0	0/0	1/1	0/0	0/1	0/0
IBV	Chr1:106622867	Exonic	IFNAR1	Resistance	Line N	C/T	C/U	0.6077	0.016	SNPfold measurement significant for Bonferroni correction to P < 0.1	502.88	0/0	0/0	0/0	0/0	1/1	0/0	0/1	0/0
MDV	Chr1:106622867	Exonic	IFNAR1	Resistance	Line N	C/T	C/U	0.6077	0.016	SNPfold measurement significant for Bonferroni correction to P < 0.1	502.88	0/0	0/0	0/0	0/0	1/1	0/0	0/1	0/0
MDV	Chr1:106623894	Exonic	IFNAR1	Resistance	Line N, Line 61	G/A	G/A	0.0446	0.4078		3151.52	1/1	1/1	1/1	1/1	1/1	0/0	1/1	1/1
AIV	Chr1:106625990	Exonic	IFNAR1	Resistance	Line 0	C/T	C/U	0.5257	0.0808	Heterozygous in line 0	281.32	0/0	0/0	0/0	0/0	0/0	0/0	0/1	0/0
IBDV	Chr1:106625990	Exonic	IFNAR1	Resistance	Line 0	C/T	C/U	0.5257	0.0808	Heterozygous in line 0	281.32	0/0	0/0	0/0	0/0	0/0	0/0	0/1	0/0
MDV	Chr1:106631527	UTR3	IFNAR1	Susceptibility	Line P2a	G/A	G/A	0.8683	0.0086		363.68	0/0	0/0	0/0	0/0	0/0	1/1	0/0	0/0
MDV	Chr1:106632281	UTR3	IFNAR1	Resistance	Line N, Line 61	T/C	U/C	0.9474	0.0093		3721.31	1/1	1/1	1/1	1/1	1/1	0/1	1/1	1/1
AIV	Chr1:106652516	UTR3	IFNGR2	Resistance	Line 0	G/A	G/A	0.9103	0.0198	Heterozygous in line 0	170.47	0/0	0/0	0/0	0/0	1/1	0/0	0/1	0/0
IBDV	Chr1:106652516	UTR3	IFNGR2	Resistance	Line 0	G/A	G/A	0.9103	0.0198	Heterozygous in line 0	170.47	0/0	0/0	0/0	0/0	1/1	0/0	0/1	0/0
IBV	Chr1:106652516	UTR3	IFNGR2	Resistance	Line N	G/A	G/A	0.9103	0.0198		170.47	0/0	0/0	0/0	0/0	1/1	0/0	0/1	0/0
MDV	Chr1:106652516	UTR3	IFNGR2	Resistance	Line N	G/A	G/A	0.9103	0.0198		170.47	0/0	0/0	0/0	0/0	1/1	0/0	0/1	0/0
AIV	Chr1:106653379	UTR3	IFNGR2	Resistance	Line 0	C/T	C/U	0.1912	0.0473	Heterozygous in line 0	262.67	0/0	0/0	0/0	0/0	1/1	0/0	0/1	0/0
IBDV	Chr1:106653379	UTR3	IFNGR2	Resistance	Line 0	C/T	C/U	0.1912	0.0473	Heterozygous in line 0	262.67	0/0	0/0	0/0	0/0	1/1	0/0	0/1	0/0
IBV	Chr1:106653379	UTR3	IFNGR2	Resistance	Line N	C/T	C/U	0.1912	0.0473		262.67	0/0	0/0	0/0	0/0	1/1	0/0	0/1	0/0
MDV	Chr1:106653379	UTR3	IFNGR2	Resistance	Line N	C/T	C/U	0.1912	0.0473		262.67	0/0	0/0	0/0	0/0	1/1	0/0	0/1	0/0
IBV	Chr23:5823279	Exonic	IFNLR1	Resistance	Line N	T/C	U/C	0.0811	0.3326	Heterozygous in line N	27.58	0/0	0/0	0/0	0/0	0/1	0/0	0/0	0/0
MDV	Chr23:5823279	Exonic	IFNLR1	Resistance	Line N	T/C	U/C	0.0811	0.3326	Heterozygous in line N	27.58	0/0	0/0	0/0	0/0	0/1	0/0	0/0	0/0
IBV	Chr3:54913306	Exonic	IFNGR1	Susceptibility	Line 15l, Line 72	T/C	U/C	0.084	0.3036		2422.99	1/1	1/1	1/1	1/1	0/0	0/0	1/1	1/1
IBDV	Chr8:28553812	Exonic	JAK1	Resistance	Line 15, Line 72, Line C	G/A	G/A	0.0978	0.591		2089.31	1/1	0/0	1/1	1/1	0/1	0/1	0/0	0/0
MDV	Chr8:28553812	Exonic	JAK1	Susceptibility	Line 15l, Line P2a, Line 72	G/A	G/A	0.0978	0.591	Heterozygous in line P2a	2089.31	1/1	0/0	1/1	1/1	0/1	0/1	0/0	0/0
AIV	Chr8:28553812	Exonic	JAK1	Susceptibility	Line C	G/A	G/A	0.0978	0.591		2089.31	1/1	0/0	1/1	1/1	0/1	0/1	0/0	0/0
AIV	Chr8:28559109	Exonic	JAK1	Susceptibility	Line C	A/G	A/G	0.056	0.4255		275.618	0/0	0/0	0/0	1/1	0/0	0/0	0/0	0/0
IBDV	Chr8:28559109	Exonic	JAK1	Resistance	Line C	A/G	A/G	0.056	0.4255		275.618	0/0	0/0	0/0	1/1	0/0	0/0	0/0	0/0
IBV	Chr8:28559109	Exonic	JAK1	Resistance	Line C	A/G	A/G	0.056	0.4255		275.618	0/0	0/0	0/0	1/1	0/0	0/0	0/0	0/0
AIV	Chr8:28564450	Exonic	JAK1	Susceptibility	Line C	T/G	U/G	0.0972	0.4388		2438.74	1/1	1/1	1/1	1/1	0/1	0/1	0/0	1/1
IBDV	Chr8:28564450	Exonic	JAK1	Susceptibility	Line Wl	T/G	U/G	0.0972	0.4388		2438.74	1/1	1/1	1/1	1/1	0/1	0/1	0/0	1/1
AIV	Chr8:28566979	Exonic	JAK1	Resistance	Line 0	A/G	A/G	0.1547	0.0105		642.23	0/0	0/0	0/0	0/0	0/1	0/1	1/1	0/0
IBDV	Chr8:28566979	Exonic	JAK1	Resistance	Line 0	A/G	A/G	0.1547	0.0105		642.23	0/0	0/0	0/0	0/0	0/1	0/1	1/1	0/0
IBV	Chr8:28566979	Exonic	JAK1	Resistance	Line N	A/G	A/G	0.1547	0.0105	Heterozygous in line N	642.23	0/0	0/0	0/0	0/0	0/1	0/1	1/1	0/0
MDV	Chr8:28567177	Exonic	JAK1	Susceptibility	Line P2a	T/C	U/C	0.7025	0.0056	Heterozygous in line P2a	261.31	0/0	0/0	0/0	0/0	0/0	0/1	0/0	0/0
AIV	Chr8:28576480	Exonic	JAK1	Resistance	Line 0	C/T	C/U	0.051	0.3395		673.76	0/0	0/0	0/0	0/0	0/1	0/1	1/1	0/0
IBDV	Chr8:28576480	Exonic	JAK1	Resistance	Line 0	C/T	C/U	0.051	0.3395		673.76	0/0	0/0	0/0	0/0	0/1	0/1	1/1	0/0
IBV	Chr8:28576480	Exonic	JAK1	Resistance	Line N	C/T	C/U	0.051	0.3395	Heterozygous in line N	673.76	0/0	0/0	0/0	0/0	0/1	0/1	1/1	0/0
AIV	ChrZ:34282637	UTR3	IFNK	Resistance	Line 0	C/T	C/U	0.027	0.0968	RNAsnp measurement significant for Bonferroni correction to P < 0.1	1431.4	./.	1/1	1/1	0/0	1/1	1/1	1/1	1/1
IBDV	ChrZ:34282637	UTR3	IFNK	Susceptibility	Line Wl	C/T	C/U	0.027	0.0968	RNAsnp measurement significant for Bonferroni correction to P < 0.1	1431.4	./.	1/1	1/1	0/0	1/1	1/1	1/1	1/1

## Sheet: TF-miRNA-bindingSNPs
TF/miRNA binding site SNPs potentially conferring susceptibility/resistance by disease											SNP genotype in different lines
													No SNP		Heterozygous SNP		Homozygous SNP
Disease/virus	SNP Genome Coordinate	SNP Genome Coordinate	SNP type	Gene affected	Potential response	Line potentially conferring resistance/susceptibility in	Alleles (reference/alternative)	mRNA base change	Comments on SNP location	SNP quality	Line 15l	Line 61	Line 72	Line C	Line N	Line P2a	Line 0	Line Wl
IBDV	Chr1:106631586	Chr1:106631586	UTR3	IFNAR1	Resistance	Line 0	C/T	C/U	Present in mirDB recognised gga-miR-1627-3p binding site - Heterozygous in line 0	220.28	0/0	0/0	0/0	0/0	0/0	0/0	0/1	0/0
AIV	Chr1:106631586	Chr1:106631586	UTR3	IFNAR1	Susceptibility	Line 0	C/T	C/U	Present in mirDB recognised gga-miR-1627-3p binding site - Heterozygous in line 0	220.28	0/0	0/0	0/0	0/0	0/0	0/0	0/1	0/0
MDV	Chr1:106632281	Chr1:106632281	UTR3	IFNAR1	Resistance	Line N, Line 61	T/C	U/C	Present in mirDB recognised gga-miR-196-1-3p binding site	3721.31	1/1	1/1	1/1	1/1	1/1	0/1	1/1	1/1
IBV	Chr7:7933106	Chr7:7933106	Upstream	STAT1	Resistance	Line C	C/T		Present in Match recognised V-maf TF binding site	537.12	0/0	1/1	0/0	1/1	0/0	0/1	0/1	0/0
IBDV	Chr7:7933106	Chr7:7933106	Upstream	STAT1	Resistance	Line C, Line 0	C/T	N/A	Present in Match recognised V-maf TF binding site - Heterozygous in line 0	537.12	0/0	1/1	0/0	1/1	0/0	0/1	0/1	0/0
MDV	Chr7:7933106	Chr7:7933106	Upstream	STAT1	Resistance	Line 61	C/T	N/A	Present in Match recognised V-maf TF binding site	537.12	0/0	1/1	0/0	1/1	0/0	0/1	0/1	0/0
AIV	Chr7:7933106	Chr7:7933106	Upstream	STAT1	Susceptibility	Line C	C/T	N/A	Present in Match recognised V-maf TF binding site	537.12	0/0	1/1	0/0	1/1	0/0	0/1	0/1	0/0
