# Supplementary material for: Genetic variation in chicken interferon signalling pathway genes in research lines showing differential viral resistance
Source: Anim Genet. 2022 Jun 23;53(5):640–56. doi: 10.1111/age.13233 (PMC9544680; doi:10.1111/age.13233)
Supplement: Supplementary file 4 — Table S4 [file AGE-53-640-s003.xlsx]

## Sheet: IFNG
Gene	Chromosome	SNP type	SNP Location	Ref Allele	Alt allele	SNP quality	Line 15l	Line 62	Line 71	Line C	Line N	Line P2a	Line 0	Line Wl	SNPid	cDNA	AA change	Known Variant	SIFT score
ENSGALG00000009903	chr1	downstream	35172793	T	G	2552.94	0/0	1/1	1/1	0/0	0/1	1/1	1/1	1/1	chr1 _35172793 _T_G
IFNG	chr1	downstream	35172812	T	C	212.29	0/0	0/0	0/0	0/0	0/1	0/0	0/0	0/0	chr1 _35172812 _T_C
No miRNA/TF sites impacted	chr1	downstream	35172813	G	A	213.12	0/0	0/0	0/0	0/0	0/1	0/0	0/0	0/0	chr1 _35172813 _G_A
	chr1	downstream	35172951	C	G	123.28	0/0	0/0	0/0	0/0	0/1	0/0	0/0	0/0	chr1 _35172951 _C_G
53 SNPs	chr1	downstream	35172976	A	C	120.31	0/0	0/0	0/0	0/0	0/1	0/0	0/0	0/0	chr1 _35172976 _A_C
6 upstream	chr1	downstream	35173075	G	A	47.31	0/0	0/0	0/0	0/0	0/1	0/0	0/0	0/0	chr1 _35173075 _G_A
13 downstream	chr1	downstream	35173133	T	C	170.74	0/0	0/0	0/0	0/0	0/1	0/0	0/0	0/0	chr1 _35173133 _T_C
2 3'UTR	chr1	downstream	35173134	G	A	171.14	0/0	0/0	0/0	0/0	0/1	0/0	0/0	0/0	chr1 _35173134 _G_A
32 intronic	chr1	downstream	35173197	G	C	2435.52	0/0	1/1	1/1	0/0	0/1	1/1	1/1	1/1	chr1 _35173197 _G_C
	chr1	downstream	35173322	A	G	2235.42	0/0	1/1	1/1	0/0	0/1	1/1	1/1	1/1	chr1 _35173322 _A_G
	chr1	downstream	35173325	A	C	11.39	0/1	0/0	0/0	0/0	0/0	0/0	0/0	0/0	chr1 _35173325 _A_C
	chr1	downstream	35173417	A	C	27.19	0/0	0/1	0/0	0/0	0/0	0/0	0/0	0/0	chr1 _35173417 _A_C
	chr1	downstream	35173445	G	A	2053.7	0/0	1/1	1/1	0/0	0/0	1/1	1/1	1/1	chr1 _35173445 _G_A
	chr1	downstream	35173516	G	T	43.31	0/0	0/0	0/0	0/0	0/1	0/0	0/0	0/0	chr1 _35173516 _G_T
	chr1	UTR3	35173857	A	T	191.86	0/0	0/0	0/0	0/0	0/0	0/1	1/1	0/0	chr1 _35173857 _A_T	1089		rs317602902
	chr1	UTR3	35174329	C	T	985.25	0/0	1/1	1/1	0/0	0/0	1/1	1/1	1/1	chr1 _35174329 _C_T	617		rs737337404
	chr1	intronic	35174594	T	C	23.73	0/1	0/0	0/0	0/0	0/0	0/0	0/0	0/0	chr1 _35174594 _T_C
	chr1	intronic	35174697	A	G	61.43	0/0	0/0	0/0	0/0	1/1	0/0	0/0	0/0	chr1 _35174697 _A_G
	chr1	intronic	35174885	G	T	4356.33	1/1	1/1	1/1	1/1	1/1	1/1	1/1	1/1	chr1 _35174885 _G_T
	chr1	intronic	35174888	T	G	4326.33	1/1	1/1	1/1	1/1	1/1	1/1	1/1	1/1	chr1 _35174888 _T_G
	chr1	intronic	35174891	G	C	4340.33	1/1	1/1	1/1	1/1	1/1	1/1	1/1	1/1	chr1 _35174891 _G_C
	chr1	intronic	35174895	T	C	4247.31	1/1	1/1	1/1	1/1	1/1	1/1	1/1	1/1	chr1 _35174895 _T_C
	chr1	intronic	35174928	T	C	2734.31	1/1	1/1	1/1	1/1	1/1	1/1	1/1	1/1	chr1 _35174928 _T_C
	chr1	intronic	35174940	G	A	73.32	0/0	0/0	0/0	0/0	0/1	0/0	0/0	0/0	chr1 _35174940 _G_A
	chr1	intronic	35175386	A	G	2396.52	1/1	0/0	0/0	1/1	1/1	0/1	1/1	0/0	chr1 _35175386 _A_G
	chr1	intronic	35175388	G	T	2396.53	1/1	0/0	0/0	1/1	1/1	0/1	1/1	0/0	chr1 _35175388 _G_T
	chr1	intronic	35175432	T	G	2336.41	0/0	1/1	1/1	0/0	0/0	1/1	0/0	1/1	chr1 _35175432 _T_G
	chr1	intronic	35175446	C	A	3511.1	1/1	1/1	1/1	0/1	1/1	1/1	1/1	1/1	chr1 _35175446 _C_A
	chr1	intronic	35175472	G	C	97.3	0/0	0/0	0/0	0/0	0/1	0/0	0/0	0/0	chr1 _35175472 _G_C
	chr1	intronic	35175477	A	G	1146.73	1/1	0/0	0/0	1/1	1/1	0/1	1/1	0/0	chr1 _35175477 _A_G
	chr1	intronic	35175717	C	A	1825.46	0/0	1/1	1/1	0/0	0/0	0/1	0/0	1/1	chr1 _35175717 _C_A
	chr1	intronic	35175763	A	G	1158.34	1/1	0/0	0/0	1/1	1/1	0/0	1/1	0/0	chr1 _35175763 _A_G
	chr1	intronic	35175991	T	C	1457.86	1/1	0/0	0/0	1/1	1/1	0/1	1/1	0/0	chr1 _35175991 _T_C
	chr1	intronic	35176016	T	C	1307.84	1/1	0/0	0/0	1/1	1/1	0/1	1/1	0/0	chr1 _35176016 _T_C
	chr1	intronic	35176095	C	T	91.49	0/0	0/0	0/0	0/0	0/1	0/0	0/0	0/0	chr1 _35176095 _C_T
	chr1	intronic	35176131	G	A	1302.07	1/1	0/0	0/0	1/1	0/1	0/0	1/1	0/0	chr1 _35176131 _G_A
	chr1	intronic	35176153	A	T	1506.25	1/1	0/0	0/0	1/1	0/1	0/0	1/1	0/0	chr1 _35176153 _A_T
	chr1	intronic	35176206	T	G	1064.25	1/1	0/0	0/0	1/1	1/1	0/0	0/1	0/0	chr1 _35176206 _T_G
	chr1	intronic	35176253	T	G	15.63	0/0	0/0	0/1	0/0	0/0	0/0	0/0	0/0	chr1 _35176253 _T_G
	chr1	intronic	35176723	C	T	958.56	1/1	0/0	0/0	1/1	0/1	0/1	1/1	0/0	chr1 _35176723 _C_T
	chr1	intronic	35176772	C	G	1233.4	0/0	1/1	0/0	0/0	0/1	0/1	0/0	1/1	chr1 _35176772 _C_G
	chr1	intronic	35176805	A	G	3236.31	1/1	1/1	1/1	1/1	1/1	1/1	1/1	1/1	chr1 _35176805 _A_G
	chr1	intronic	35176893	C	T	366.07	0/0	0/0	1/1	0/0	0/0	0/1	0/0	0/0	chr1 _35176893 _C_T
	chr1	intronic	35177192	C	T	2620.29	1/1	1/1	1/1	1/1	0/1	1/1	1/1	1/1	chr1 _35177192 _C_T
	chr1	intronic	35177260	G	T	1861.22	0/0	1/1	1/1	0/0	0/0	0/1	0/0	1/1	chr1 _35177260 _G_T
	chr1	intronic	35177264	C	T	1861.79	0/0	1/1	1/1	0/0	0/0	0/1	0/0	1/1	chr1 _35177264 _C_T
	chr1	intronic	35177342	G	A	16.99	0/1	0/0	0/0	0/0	0/0	0/0	0/0	0/0	chr1 _35177342 _G_A
	chr1	intronic	35177352	G	A	1126.55	0/0	1/1	1/1	0/0	0/0	0/1	0/0	1/1	chr1 _35177352 _G_A
	chr1	intronic	35177385	C	A	59.55	0/0	0/1	0/0	0/0	0/0	0/0	0/1	0/0	chr1 _35177385 _C_A
	chr1	intronic	35177387	G	A	34.93	0/0	0/0	0/0	0/0	0/0	0/0	0/1	0/0	chr1 _35177387 _G_A
	chr1	upstream	35177884	A	G	1328.51	0/0	1/1	1/1	0/0	0/0	1/1	0/0	1/1	chr1 _35177884 _A_G
	chr1	upstream	35177891	T	G	48.18	0/0	0/0	0/0	0/1	0/0	0/0	0/0	0/0	chr1 _35177891 _T_G
	chr1	upstream	35178088	T	C	3181.33	1/1	1/1	1/1	1/1	0/1	1/1	1/1	1/1	chr1 _35178088 _T_C
	chr1	upstream	35178089	G	A	1516.65	1/1	0/0	0/0	1/1	0/1	0/1	1/1	0/0	chr1 _35178089 _G_A
	chr1	upstream	35178459	T	C	972.92	1/1	0/0	0/0	1/1	0/1	0/1	1/1	0/0	chr1 _35178459 _T_C
	chr1	upstream	35178616	A	G	1337.99	0/0	1/1	1/1	0/0	0/0	0/1	0/0	1/1	chr1 _35178616 _A_G

## Sheet: IFNA3
Gene	Chromosome	SNP type	SNP Location	Ref Allele	Alt allele	SNP quality	Line 15l	Line 62	Line 71	Line C	Line N	Line P2a	Line 0	Line Wl	SNPid	cDNA	AA change	Known Variant	Given SIFT score	SIFT score (uniprot)	PROVEAN score	SNAP2 score
ENSGALG00000054104	chrZ	upstream	7421011	T	G	1652.54	1/1	1/1	1/1	1/1	1/1	1/1	1/1	1/1
IFNA3 novel gene	chrZ	upstream	7421280	C	T	1579.53	1/1	1/1	1/1	1/1	1/1	1/1	1/1	1/1
No miRNA/TF sites impacted	chrZ	upstream	7421287	T	C	1339.75	1/1	1/1	1/1	1/1	1/1	1/1	1/1	1/1
	chrZ	upstream	7421468	A	G	2448.43	1/1	1/1	1/1	1/1	1/1	1/1	1/1	1/1
8 SNPs	chrZ	upstream	7421501	A	G	1996.39	1/1	1/1	1/1	1/1	1/1	1/1	1/1	1/1
8 upstream	chrZ	upstream	7421588	G	A	2454.41	1/1	1/1	1/1	1/1	1/1	1/1	1/1	1/1
	chrZ	upstream	7421673	G	A	2979.32	1/1	1/1	1/1	1/1	1/1	1/1	1/1	1/1
	chrZ	upstream	7421800	A	C	32.16	0/0	0/0	0/0	0/1	0/0	0/0	0/0	0/0

## Sheet: IFNBeta
Gene	Chromosome	SNP type	SNP Location	Ref Allele	Alt allele	SNP quality	Line 15l	Line 62	Line 71	Line C	Line N	Line P2a	Line 0	Line Wl	SNPid	cDNA	AA change	Known Variant	Given SIFT score	SIFT score (uniprot)	PROVEAN score	SNAP2 score
ENSGALG00000005759	chrZ	upstream	7371278	T	C	1071.85	1/1	1/1	1/1	1/1	1/1	1/1	1/1	1/1	chrZ _7371278_T_C
IFN Beta/Omega 1	chrZ	upstream	7371561	G	A	1774.36	1/1	1/1	1/1	1/1	1/1	1/1	1/1	1/1	chrZ _7371561_G_A
	chrZ	upstream	7371596	T	G	1942.37	1/1	1/1	1/1	1/1	1/1	1/1	1/1	1/1	chrZ _7371596_T_G
No miRNA/TF sites impacted	chrZ	nonsynonymous	7372479	T	C	46.84	0/0	0/0	0/0	0/0	0/1	0/0	0/0	0/0	chrZ _7372479_T_C	451	S151P		0.37	0.36	-1.728	52
	chrZ	synonymous	7372532	C	T	2539.33	1/1	1/1	1/1	1/1	1/1	1/1	1/1	1/1	chrZ _7372532_C_T	504
10 SNPs	chrZ	downstream	7372802	T	G	990.82	1/1	1/1	1/1	1/1	1/1	1/1	1/1	1/1	chrZ _7372802_T_G
3 upstream	chrZ	downstream	7372933	A	C	2153.39	1/1	1/1	1/1	1/1	1/1	1/1	1/1	1/1	chrZ _7372933_A_C
5 downstream	chrZ	downstream	7372937	T	A	2186.38	1/1	1/1	1/1	1/1	1/1	1/1	1/1	1/1	chrZ _7372937_T_A
1 synonymous	chrZ	downstream	7373358	C	T	1254.73	1/1	1/1	1/1	1/1	1/1	1/1	1/1	1/1	chrZ _7373358_C_T
1 nonsynonymous	chrZ	downstream	7373423	C	T	1601.64	1/1	1/1	1/1	1/1	1/1	1/1	1/1	1/1	chrZ _7373423_C_T

## Sheet: IFNK
Gene	Chromosome	SNP type	SNP Location	Ref Allele	Alt allele	SNP quality	Line 15l	Line 62	Line 71	Line C	Line N	Line P2a	Line 0	Line Wl	SNPid	cDNA	AAchange	KnownVariant	GivenSIFTscore	SIFTscore(uniprot)	PROVEANscore	SNAP2score
ENSGALG00000015062	chrZ	downstream	34281032	G	A	1602.37	1/1	1/1	1/1	1/1	1/1	1/1	1/1	1/1	chrZ_34281032_G_A
IFNK	chrZ	downstream	34281887	T	G	18.61	0/0	0/0	0/0	0/0	0/0	0/0	0/1	0/0	chrZ_34281887_T_G
	chrZ	UTR3	34282637	C	T	1431.4	./.	1/1	1/1	0/0	1/1	1/1	1/1	1/1	chrZ_34282637_C_T	1740		rs314305354
No miRNA/TF sites impacted	chrZ	UTR3	34282759	T	C	1557.79	1/1	1/1	1/1	0/0	1/1	1/1	1/1	1/1	chrZ_34282759_T_C	1618		rs316190672
	chrZ	intronic	34284186	T	A	1835.27	1/1	1/1	1/1	0/0	1/1	1/1	1/1	1/1	chrZ_34284186_T_A
9 SNPs	chrZ	intronic	34284206	C	T	1915.02	1/1	1/1	1/1	0/0	1/1	1/1	1/1	1/1	chrZ_34284206_C_T
1 upstream	chrZ	intronic	34284270	A	T	1476.49	1/1	1/1	1/1	0/0	1/1	1/1	1/1	1/1	chrZ_34284270_A_T
1 downstream	chrZ	intronic	34284474	T	A	1498.02	1/1	1/1	1/1	0/0	1/1	1/1	1/1	1/1	chrZ_34284474_T_A
2 3'UTR	chrZ	synonymous	34285203	A	G	1687.9	1/1	1/1	1/1	0/0	1/1	1/1	1/1	1/1	chrZ_34285203_A_G	22
4 intronic	chrZ	upstream	34285267	T	G	19.03	0/0	0/0	0/0	0/0	0/1	0/0	0/0	0/0	chrZ_34285267_T_G
1 synonymous	chrZ	upstream	34285601	C	T	1592.02	1/1	1/1	1/1	0/0	1/1	1/1	1/1	1/1	chrZ_34285601_C_T

## Sheet: IFNAR1
Gene	Chromosome	SNPtype	SNPLocation	RefAllele	Altallele	SNPquality	Line 15l	Line 62	Line 71	Line C	Line N	Line P2a	Line 0	Line Wl	SNPid	cDNA	AAchange	KnownVariant	GivenSIFTscore	SIFTscoreuniprot	PROVEANscore	SNAP2score
ENSGALG00000030363	chr1	upstream	106612603	C	T	1146.57	0/0	0/0	0/0	0/0	0/0	1/1	0/0	0/0	chr1_106612603_C_T
IFNAR1	chr1	upstream	106612610	C	T	1086.21	0/0	0/0	0/0	0/0	0/0	1/1	0/0	0/0	chr1_106612610_C_T
	chr1	upstream	106612686	C	T	811.71	0/0	0/0	0/0	1/1	1/1	0/0	0/0	0/0	chr1_106612686_C_T
Two miRNA sites impacted/no TF sites impacted	chr1	upstream	106613048	A	C	733.93	0/0	0/0	1/1	0/0	0/0	1/1	0/0	0/0	chr1_106613048_A_C
	chr1	upstream	106613336	G	C	1182.15	0/0	0/0	1/1	1/1	1/1	0/0	0/0	0/0	chr1_106613336_G_C
208 SNPs	chr1	upstream	106613369	G	T	1510.64	0/0	1/1	0/0	0/0	0/0	1/1	1/1	0/0	chr1_106613369_G_T
9 Upstream	chr1	upstream	106613372	G	C	488.96	0/0	0/0	0/0	1/1	1/1	0/0	0/0	0/0	chr1_106613372_G_C
13 downstream	chr1	upstream	106613467	A	C	34.7	0/0	0/0	0/0	0/0	0/1	0/0	0/0	0/0	chr1_106613467_A_C
1 5'UTR	chr1	upstream	106613471	A	C	46.5	0/0	0/0	0/0	0/0	0/1	0/0	0/0	0/1	chr1_106613471_A_C
15 3'UTR	chr1	UTR5	106613623	G	T	54.09	0/0	0/0	1/1	0/0	0/0	0/0	0/0	0/0	chr1_106613623_G_T	62		rs734641329
160 intronic	chr1	nonsynonymous	106613646	G	A	252.19	0/0	1/1	1/1	0/0	0/0	0/0	1/1	0/0	chr1_106613646_G_A	85	A4T	rs316402634	1*	0*	0.012	-84
4 synonymous	chr1	nonsynonymous	106613656	C	T	45.3	0/0	0/0	1/1	0/0	0/0	0/0	0/0	0/0	chr1_106613656_C_T	95	A7V	rs314578106	1*	0*	0.647	-25
6 nonsynonymous	chr1	intronic	106614089	C	T	65.73	0/0	0/0	0/0	0/0	0/0	0/0	0/1	0/0	chr1_106614089_C_T
	chr1	intronic	106614106	A	G	14.47	0/0	0/0	0/0	0/0	0/0	0/1	0/0	0/0	chr1_106614106_A_G
	chr1	intronic	106614150	C	T	2905.46	1/1	1/1	1/1	1/1	1/1	0/1	1/1	1/1	chr1_106614150_C_T
	chr1	intronic	106614163	G	A	220.45	0/0	0/0	0/0	0/0	0/0	0/0	0/1	0/0	chr1_106614163_G_A
	chr1	intronic	106614170	G	A	1370.12	1/1	0/0	0/0	0/0	0/0	0/1	0/0	1/1	chr1_106614170_G_A
	chr1	intronic	106614193	G	A	1274.13	1/1	0/0	0/0	0/0	0/0	0/1	0/0	1/1	chr1_106614193_G_A
	chr1	intronic	106614367	A	C	11.07	0/0	0/1	0/0	0/0	0/0	0/0	0/0	0/0	chr1_106614367_A_C
	chr1	intronic	106614471	G	A	1828.95	1/1	1/1	0/0	0/0	1/1	0/1	1/1	1/1	chr1_106614471_G_A
	chr1	intronic	106614523	A	G	1591.38	0/0	1/1	1/1	1/1	1/1	0/0	0/0	0/0	chr1_106614523_A_G
	chr1	intronic	106614592	G	A	1354.14	1/1	0/0	0/0	0/0	0/0	0/1	0/0	1/1	chr1_106614592_G_A
	chr1	intronic	106614608	G	C	3225.28	1/1	1/1	1/1	1/1	1/1	0/1	0/1	1/1	chr1_106614608_G_C
	chr1	intronic	106614679	G	A	681.23	1/1	0/0	0/0	0/0	0/0	0/1	0/0	1/1	chr1_106614679_G_A
	chr1	intronic	106614927	C	T	1587.12	1/1	1/1	0/0	0/0	0/0	0/0	1/1	1/1	chr1_106614927_C_T
	chr1	intronic	106614937	A	G	1055.88	0/0	0/0	1/1	1/1	1/1	0/0	0/1	0/0	chr1_106614937_A_G
	chr1	intronic	106615064	T	C	1283.67	0/0	0/0	1/1	1/1	1/1	0/0	0/0	0/0	chr1_106615064_T_C
	chr1	intronic	106615122	A	G	555.89	0/0	0/0	0/0	0/0	0/0	0/1	1/1	0/0	chr1_106615122_A_G
	chr1	intronic	106615158	G	C	1113.68	0/0	1/1	1/1	1/1	0/0	0/0	0/0	0/0	chr1_106615158_G_C
	chr1	intronic	106615165	T	G	13.24	0/0	0/0	0/0	0/0	0/0	0/0	0/1	0/0	chr1_106615165_T_G
	chr1	intronic	106615205	C	T	885.08	0/0	1/1	0/0	0/0	0/0	0/0	0/0	0/0	chr1_106615205_C_T
	chr1	intronic	106615210	C	T	2781.31	1/1	1/1	1/1	1/1	1/1	0/1	1/1	1/1	chr1_106615210_C_T
	chr1	intronic	106615252	A	C	21.34	0/0	0/0	0/0	0/0	0/0	0/1	0/0	0/0	chr1_106615252_A_C
	chr1	intronic	106615268	A	G	884.44	0/0	0/0	1/1	1/1	0/0	0/0	0/0	0/0	chr1_106615268_A_G
	chr1	intronic	106615442	A	G	658.52	0/0	1/1	0/0	0/0	0/0	0/0	0/0	0/0	chr1_106615442_A_G
	chr1	intronic	106615573	G	A	252.7	0/0	0/0	0/0	0/0	1/1	0/0	0/0	0/0	chr1_106615573_G_A
	chr1	intronic	106615637	A	G	1319.49	0/0	0/0	1/1	1/1	1/1	0/0	0/0	0/0	chr1_106615637_A_G
	chr1	intronic	106615643	C	T	569.58	0/0	1/1	0/0	0/0	0/0	0/0	0/0	0/0	chr1_106615643_C_T
	chr1	intronic	106615883	A	C	1383.13	1/1	0/0	0/0	0/0	1/1	0/0	0/0	1/1	chr1_106615883_A_C
	chr1	intronic	106616028	G	A	3083.37	1/1	1/1	1/1	1/1	1/1	0/1	1/1	1/1	chr1_106616028_G_A
	chr1	intronic	106616167	T	C	563.25	0/0	0/0	0/0	0/0	0/0	0/1	0/1	0/0	chr1_106616167_T_C
	chr1	intronic	106616775	T	G	17.33	0/0	0/0	0/0	0/0	0/1	0/0	0/0	0/0	chr1_106616775_T_G
	chr1	intronic	106617019	T	A	3586.85	1/1	0/0	1/1	1/1	1/1	0/1	1/1	1/1	chr1_106617019_T_A
	chr1	intronic	106617022	G	A	3616.85	1/1	0/0	1/1	1/1	1/1	0/1	1/1	1/1	chr1_106617022_G_A
	chr1	intronic	106617192	G	A	2267.86	1/1	0/0	1/1	1/1	1/1	0/1	1/1	1/1	chr1_106617192_G_A
	chr1	intronic	106617266	T	G	683.61	1/1	0/0	0/0	0/0	0/0	0/0	0/0	1/1	chr1_106617266_T_G
	chr1	intronic	106617490	A	C	15.42	0/0	0/1	0/0	0/1	0/0	0/0	0/0	0/0	chr1_106617490_A_C
	chr1	intronic	106617531	T	A	691.53	0/0	1/1	0/0	0/0	0/0	0/0	0/0	0/0	chr1_106617531_T_A
	chr1	intronic	106617577	T	A	762.97	1/1	0/0	0/0	0/0	0/0	0/0	0/0	1/1	chr1_106617577_T_A
	chr1	intronic	106617585	C	T	264.06	0/0	0/0	0/0	0/0	1/1	0/0	0/0	0/0	chr1_106617585_C_T
	chr1	intronic	106617808	G	C	446	1/1	0/0	0/0	0/0	0/0	0/0	0/0	1/1	chr1_106617808_G_C
	chr1	intronic	106617957	G	A	670.85	1/1	0/0	0/0	0/0	0/0	0/0	0/0	1/1	chr1_106617957_G_A
	chr1	intronic	106617987	T	G	37.98	0/1	0/0	0/0	0/1	0/0	0/0	0/0	0/0	chr1_106617987_T_G
	chr1	intronic	106617989	T	G	34.21	0/1	0/0	0/0	0/0	0/0	0/0	0/0	0/0	chr1_106617989_T_G
	chr1	intronic	106618152	A	G	260.46	0/0	0/0	0/0	0/0	0/0	0/0	1/1	0/0	chr1_106618152_A_G
	chr1	intronic	106618161	C	T	1150.5	1/1	0/0	0/0	0/0	1/1	0/0	0/0	1/1	chr1_106618161_C_T
	chr1	intronic	106618481	A	G	32.31	0/0	0/0	0/0	0/0	0/1	0/0	0/0	0/0	chr1_106618481_A_G
	chr1	intronic	106618483	G	T	2048.2	1/1	0/0	1/1	1/1	1/1	0/0	0/0	1/1	chr1_106618483_G_T
	chr1	intronic	106618517	T	G	40.28	0/0	0/0	0/0	0/0	0/1	0/0	0/0	0/0	chr1_106618517_T_G
	chr1	intronic	106618623	T	A	2801.84	1/1	0/0	1/1	1/1	1/1	0/1	1/1	1/1	chr1_106618623_T_A
	chr1	intronic	106618638	G	A	338.53	0/0	0/0	0/0	0/0	1/1	0/0	0/0	0/0	chr1_106618638_G_A
	chr1	intronic	106618705	T	C	1537.2	0/0	0/0	1/1	1/1	1/1	0/0	0/0	0/0	chr1_106618705_T_C
	chr1	synonymous	106618930	T	C	980.78	0/0	0/0	1/1	1/1	0/0	0/0	0/0	0/0	chr1_106618930_T_C	246
	chr1	intronic	106619091	C	T	528.83	1/1	0/0	0/0	0/0	0/0	0/0	0/0	1/1	chr1_106619091_C_T
	chr1	intronic	106619108	T	G	3072.42	1/1	1/1	1/1	1/1	1/1	0/1	1/1	1/1	chr1_106619108_T_G
	chr1	intronic	106619155	G	A	913.81	0/0	0/0	1/1	1/1	0/0	0/0	0/0	0/0	chr1_106619155_G_A
	chr1	intronic	106619175	A	C	547.21	0/0	0/0	0/0	0/0	0/0	0/1	1/1	0/0	chr1_106619175_A_C
	chr1	intronic	106619202	T	C	909.65	1/1	0/0	0/0	0/0	1/1	0/0	0/0	1/1	chr1_106619202_T_C
	chr1	intronic	106619347	T	C	2757.86	1/1	0/0	1/1	1/1	1/1	0/1	1/1	1/1	chr1_106619347_T_C
	chr1	intronic	106619388	A	G	1053.94	1/1	0/0	0/0	0/0	1/1	0/0	0/0	1/1	chr1_106619388_A_G
	chr1	intronic	106619448	G	A	1352.18	1/1	0/0	0/0	0/0	1/1	0/0	0/0	1/1	chr1_106619448_G_A
	chr1	intronic	106619892	C	T	1050.75	1/1	0/0	0/0	0/0	0/0	0/0	0/0	1/1	chr1_106619892_C_T
	chr1	intronic	106620073	A	G	170.09	0/0	1/1	0/0	0/0	0/0	0/0	0/0	0/0	chr1_106620073_A_G
	chr1	intronic	106620240	T	C	1559.85	1/1	0/0	1/1	1/1	1/1	0/0	0/0	1/1	chr1_106620240_T_C
	chr1	intronic	106620271	T	C	525.43	1/1	0/0	0/0	0/0	0/0	0/0	0/0	1/1	chr1_106620271_T_C
	chr1	intronic	106620302	C	T	522.2	1/1	0/0	0/0	0/0	0/0	0/0	0/0	1/1	chr1_106620302_C_T
	chr1	intronic	106620518	A	G	505.94	1/1	0/0	0/0	0/0	0/0	0/0	0/0	1/1	chr1_106620518_A_G
	chr1	synonymous	106620553	T	C	11.93	0/0	0/0	0/0	0/0	0/0	0/1	0/0	0/0	chr1_106620553_T_C	483
	chr1	nonsynonymous	106620583	T	G	12.02	0/0	0/0	0/0	0/0	0/1	0/0	0/0	0/0	chr1_106620583_T_G	513	N146K	-	0.01	0.22
	chr1	intronic	106620806	C	T	1754.66	1/1	0/0	1/1	1/1	1/1	0/0	1/1	1/1	chr1_106620806_C_T
	chr1	intronic	106620823	C	T	1024.94	0/0	0/0	1/1	1/1	0/0	0/0	0/0	0/0	chr1_106620823_C_T
	chr1	intronic	106621099	C	G	1572.99	1/1	0/0	1/1	1/1	1/1	0/0	0/0	1/1	chr1_106621099_C_G
	chr1	intronic	106621289	C	T	1652.37	0/0	1/1	0/0	0/0	1/1	0/0	1/1	0/0	chr1_106621289_C_T
	chr1	intronic	106621312	A	G	1849.29	1/1	0/0	1/1	1/1	0/0	0/0	0/0	1/1	chr1_106621312_A_G
	chr1	intronic	106621322	C	T	429.58	0/0	0/0	0/0	0/0	0/0	0/0	1/1	0/0	chr1_106621322_C_T
	chr1	intronic	106621529	C	T	351.53	0/0	1/1	0/0	0/0	0/0	0/0	0/0	0/0	chr1_106621529_C_T
	chr1	intronic	106621689	G	A	1145.81	0/0	1/1	0/0	0/0	1/1	0/1	1/1	0/0	chr1_106621689_G_A
	chr1	intronic	106621751	C	T	2530.26	1/1	1/1	1/1	1/1	0/0	0/1	0/1	1/1	chr1_106621751_C_T
	chr1	intronic	106621771	T	C	2503.96	1/1	1/1	1/1	1/1	0/0	0/1	0/1	1/1	chr1_106621771_T_C
	chr1	nonsynonymous	106621892	T	G	2817.28	1/1	1/1	1/1	1/1	1/1	0/1	1/1	1/1	chr1_106621892_T_G	724	Y217D	rs15371481	0.24	0.29	0.363	32
	chr1	nonsynonymous	106621899	A	G	340.27	0/0	0/0	0/0	0/0	1/1	0/0	0/0	0/0	chr1_106621899_A_G	731	E219G	rs735640365	0.36	0.44	-0.719	18
	chr1	intronic	106622468	A	T	924.08	1/1	0/0	0/0	0/0	0/0	0/1	1/1	1/1	chr1_106622468_A_T
	chr1	intronic	106622475	C	G	232.8	0/0	1/1	0/0	0/0	0/0	0/0	0/0	0/0	chr1_106622475_C_G
	chr1	intronic	106622506	T	G	1571.48	0/0	1/1	1/1	1/1	1/1	0/0	0/0	0/0	chr1_106622506_T_G
	chr1	intronic	106622647	A	G	1236.99	0/0	0/0	1/1	1/1	0/0	0/0	0/0	0/0	chr1_106622647_A_G
	chr1	intronic	106622665	T	A	2770.31	1/1	1/1	1/1	1/1	1/1	0/1	1/1	1/1	chr1_106622665_T_A
	chr1	intronic	106622751	C	G	695.21	0/0	1/1	0/0	0/0	1/1	0/0	0/1	0/0	chr1_106622751_C_G
	chr1	intronic	106622754	A	G	695.21	0/0	1/1	0/0	0/0	1/1	0/0	0/1	0/0	chr1_106622754_A_G
	chr1	synonymous	106622867	C	T	502.88	0/0	0/0	0/0	0/0	1/1	0/0	0/1	0/0	chr1_106622867_C_T	792
	chr1	intronic	106623071	A	G	2868.39	1/1	1/1	1/1	1/1	1/1	0/1	1/1	1/1	chr1_106623071_A_G
	chr1	intronic	106623236	T	C	604.79	1/1	0/0	0/0	0/0	0/0	0/0	0/0	0/1	chr1_106623236_T_C
	chr1	intronic	106623570	T	A	1947.12	0/0	1/1	1/1	1/1	1/1	0/1	1/1	0/0	chr1_106623570_T_A
	chr1	intronic	106623603	C	T	325.36	1/1	0/0	0/0	0/0	0/0	0/0	0/0	1/1	chr1_106623603_C_T
	chr1	nonsynonymous	106623894	G	A	3151.52	1/1	1/1	1/1	1/1	1/1	0/0	1/1	1/1	chr1_106623894_G_A	1046	S324N	rs13916130	1	1	1.099	-81
	chr1	synonymous	106623934	A	G	2800.55	1/1	1/1	1/1	1/1	1/1	0/0	1/1	1/1	chr1_106623934_A_G	1086
	chr1	intronic	106623952	A	G	609.93	1/1	0/0	0/0	0/0	0/0	0/0	0/0	1/1	chr1_106623952_A_G
	chr1	intronic	106623967	C	T	2582.21	1/1	1/1	1/1	1/1	1/1	0/0	1/1	1/1	chr1_106623967_C_T
	chr1	intronic	106624040	G	A	703.88	1/1	0/0	0/0	0/0	0/0	0/0	0/0	1/1	chr1_106624040_G_A
	chr1	intronic	106624076	C	T	908.74	0/0	0/0	1/1	1/1	0/0	0/0	0/0	0/0	chr1_106624076_C_T
	chr1	intronic	106624120	T	C	810.96	1/1	0/0	0/0	0/0	0/0	0/0	0/0	1/1	chr1_106624120_T_C
	chr1	intronic	106624237	G	A	585.14	1/1	0/0	0/0	0/0	0/0	0/0	0/0	1/1	chr1_106624237_G_A
	chr1	intronic	106624243	A	G	2494.54	0/0	1/1	1/1	1/1	1/1	0/1	1/1	0/0	chr1_106624243_A_G
	chr1	intronic	106624266	A	C	2504.16	0/0	1/1	1/1	1/1	1/1	0/1	1/1	0/0	chr1_106624266_A_C
	chr1	intronic	106624528	G	A	1183.71	0/0	0/0	1/1	1/1	0/0	0/0	0/0	0/0	chr1_106624528_G_A
	chr1	intronic	106624637	A	G	1553.12	0/0	0/0	1/1	1/1	0/0	0/1	0/1	0/0	chr1_106624637_A_G
	chr1	intronic	106624733	G	C	1944.41	0/0	0/0	1/1	1/1	0/0	0/0	0/1	0/0	chr1_106624733_G_C
	chr1	intronic	106624744	A	G	1956.06	0/0	0/0	1/1	1/1	0/0	0/0	1/1	0/0	chr1_106624744_A_G
	chr1	intronic	106624830	T	G	18.1	0/0	0/0	0/0	0/1	0/0	0/0	0/0	0/0	chr1_106624830_T_G
	chr1	intronic	106624870	C	T	1185.7	1/1	1/1	0/0	0/0	0/0	0/0	0/0	1/1	chr1_106624870_C_T
	chr1	intronic	106624874	T	C	44.9	0/0	0/0	0/0	0/1	0/0	0/0	0/0	0/0	chr1_106624874_T_C
	chr1	intronic	106624995	A	T	422.06	1/1	0/0	0/0	0/0	0/0	0/0	0/0	1/1	chr1_106624995_A_T
	chr1	intronic	106625047	T	C	1128.87	1/1	1/1	0/0	0/0	0/0	0/0	0/0	1/1	chr1_106625047_T_C
	chr1	intronic	106625072	A	T	498.4	0/0	0/0	1/1	1/1	0/0	0/0	0/0	0/0	chr1_106625072_A_T
	chr1	intronic	106625258	T	C	3062.41	1/1	1/1	1/1	1/1	1/1	0/0	1/1	1/1	chr1_106625258_T_C
	chr1	intronic	106625262	A	T	2277.6	1/1	0/0	1/1	1/1	1/1	0/0	0/0	1/1	chr1_106625262_A_T
	chr1	intronic	106625349	G	A	1491.87	0/0	0/0	1/1	1/1	1/1	0/0	0/0	0/0	chr1_106625349_G_A
	chr1	intronic	106625354	T	C	1219.02	0/0	0/0	1/1	1/1	0/0	0/0	0/0	0/0	chr1_106625354_T_C
	chr1	intronic	106625418	C	A	1837.44	0/0	1/1	1/1	1/1	1/1	0/1	1/1	0/0	chr1_106625418_C_A
	chr1	intronic	106625629	T	C	745.62	1/1	0/0	0/0	0/0	0/0	0/0	0/0	1/1	chr1_106625629_T_C
	chr1	intronic	106625858	A	G	654.78	0/0	0/0	1/1	1/1	0/0	0/0	0/0	0/0	chr1_106625858_A_G
	chr1	intronic	106625900	C	G	259.44	0/0	0/0	0/0	0/0	0/0	0/0	1/1	0/0	chr1_106625900_C_G
	chr1	nonsynonymous	106625990	C	T	281.32	0/0	0/0	0/0	0/0	0/0	0/0	0/1	0/0	chr1_106625990_C_T	1286	A404V	rs732018356	0.5	0.76	0.729	-87
	chr1	intronic	106626122	G	A	344.77	0/0	0/0	0/0	0/0	0/0	0/1	1/1	0/0	chr1_106626122_G_A
	chr1	intronic	106626138	A	G	1289.66	1/1	0/0	0/0	0/0	0/0	0/1	1/1	1/1	chr1_106626138_A_G
	chr1	intronic	106626429	C	G	368.69	0/0	0/0	0/0	0/0	1/1	0/0	0/0	0/0	chr1_106626429_C_G
	chr1	intronic	106626600	A	G	893.12	1/1	0/0	0/0	0/0	0/0	0/0	0/1	1/1	chr1_106626600_A_G
	chr1	intronic	106626957	C	T	834.22	0/0	1/1	0/0	0/0	1/1	0/0	0/1	0/0	chr1_106626957_C_T
	chr1	intronic	106627125	G	A	2957.28	1/1	1/1	1/1	1/1	1/1	0/1	1/1	1/1	chr1_106627125_G_A
	chr1	intronic	106627156	A	G	991.73	1/1	0/0	0/0	0/0	0/0	0/0	0/0	1/1	chr1_106627156_A_G
	chr1	intronic	106627227	T	C	2312.08	0/0	1/1	1/1	1/1	1/1	0/1	1/1	0/0	chr1_106627227_T_C
	chr1	intronic	106627501	C	T	4624.35	1/1	1/1	1/1	1/1	1/1	0/1	1/1	1/1	chr1_106627501_C_T
	chr1	intronic	106627502	G	C	4624.35	1/1	1/1	1/1	1/1	1/1	0/1	1/1	1/1	chr1_106627502_G_C
	chr1	intronic	106627528	A	G	834.5	1/1	0/0	0/0	0/0	0/0	0/0	0/0	1/1	chr1_106627528_A_G
	chr1	intronic	106627549	A	G	740.91	1/1	0/0	0/0	0/0	0/0	0/0	0/0	1/1	chr1_106627549_A_G
	chr1	intronic	106627762	G	A	419.55	1/1	0/0	0/0	0/0	0/0	0/0	0/0	1/1	chr1_106627762_G_A
	chr1	intronic	106627798	C	A	695.78	0/0	0/0	1/1	1/1	0/0	0/0	0/0	0/0	chr1_106627798_C_A
	chr1	intronic	106627808	A	G	869.04	0/0	1/1	0/0	0/0	1/1	0/0	0/1	0/0	chr1_106627808_A_G
	chr1	intronic	106627929	C	T	1063.94	0/0	1/1	0/0	0/0	1/1	0/0	0/1	0/0	chr1_106627929_C_T
	chr1	intronic	106627974	G	A	977.4	0/0	1/1	0/0	0/0	1/1	0/0	0/0	0/0	chr1_106627974_G_A
	chr1	intronic	106627986	T	C	674.98	1/1	0/0	0/0	0/0	0/0	0/0	0/0	1/1	chr1_106627986_T_C
	chr1	intronic	106628044	A	G	1412.82	1/1	0/0	0/0	0/0	0/0	0/1	0/1	1/1	chr1_106628044_A_G
	chr1	intronic	106628070	C	T	669.51	0/0	0/0	0/0	0/0	1/1	0/0	0/1	0/0	chr1_106628070_C_T
	chr1	intronic	106628071	G	A	669.55	0/0	0/0	0/0	0/0	1/1	0/0	0/1	0/0	chr1_106628071_G_A
	chr1	intronic	106628091	G	A	399.46	0/0	0/0	0/0	0/0	1/1	0/0	0/0	0/0	chr1_106628091_G_A
	chr1	intronic	106628560	A	C	199.36	0/0	0/0	0/0	0/0	0/0	0/0	0/1	0/0	chr1_106628560_A_C
	chr1	intronic	106628619	A	G	938.83	1/1	0/0	0/0	0/0	0/0	0/1	0/0	1/1	chr1_106628619_A_G
	chr1	intronic	106628627	C	G	302.42	0/0	0/0	0/0	0/0	0/0	0/1	1/1	0/0	chr1_106628627_C_G
	chr1	intronic	106628643	C	T	569.59	0/0	1/1	0/0	0/0	0/0	0/0	0/0	0/0	chr1_106628643_C_T
	chr1	intronic	106628850	G	A	528.94	1/1	0/0	0/0	0/0	0/0	0/0	0/0	1/1	chr1_106628850_G_A
	chr1	intronic	106628873	T	C	508.99	1/1	0/0	0/0	0/0	0/0	0/0	0/0	1/1	chr1_106628873_T_C
	chr1	intronic	106629012	A	G	1619.55	1/1	1/1	0/0	0/0	0/0	0/0	1/1	1/1	chr1_106629012_A_G
	chr1	intronic	106629035	G	C	359.7	0/0	1/1	0/0	0/0	0/0	0/0	0/0	0/0	chr1_106629035_G_C
	chr1	intronic	106629124	A	C	764.52	0/0	1/1	0/0	0/0	0/0	0/0	0/0	0/0	chr1_106629124_A_C
	chr1	intronic	106629125	T	G	1964.34	1/1	1/1	0/0	0/0	0/0	0/0	1/1	1/1	chr1_106629125_T_G
	chr1	intronic	106629176	T	C	600.65	0/0	1/1	0/0	0/0	0/0	0/0	0/0	0/0	chr1_106629176_T_C
	chr1	intronic	106629245	T	C	286.79	0/0	1/1	0/0	0/0	0/0	0/0	0/0	0/0	chr1_106629245_T_C
	chr1	intronic	106629296	G	T	1309.43	0/0	0/0	1/1	1/1	1/1	0/0	0/0	0/0	chr1_106629296_G_T
	chr1	intronic	106629417	A	G	337.49	0/0	1/1	0/0	0/0	0/1	0/0	0/0	0/0	chr1_106629417_A_G
	chr1	intronic	106629439	A	G	317.14	0/0	0/0	0/0	0/0	0/0	0/1	1/1	0/0	chr1_106629439_A_G
	chr1	intronic	106629555	A	T	999.01	1/1	0/0	0/0	0/0	0/0	0/1	0/0	1/1	chr1_106629555_A_T
	chr1	intronic	106629567	C	T	172.28	0/0	0/0	0/0	0/0	0/0	0/1	0/0	0/0	chr1_106629567_C_T
	chr1	intronic	106629925	T	C	964.89	0/0	1/1	0/0	0/0	0/0	0/0	0/1	0/0	chr1_106629925_T_C
	chr1	intronic	106630057	T	G	39.27	0/0	0/1	0/0	0/0	0/0	0/1	0/0	0/0	chr1_106630057_T_G
	chr1	intronic	106630075	A	G	2814.76	1/1	1/1	1/1	1/1	1/1	0/1	0/1	1/1	chr1_106630075_A_G
	chr1	intronic	106630116	G	A	871.89	1/1	0/0	0/0	0/0	0/0	0/1	0/1	1/1	chr1_106630116_G_A
	chr1	intronic	106630186	T	C	1713.89	1/1	1/1	0/0	0/0	0/0	0/0	0/1	1/1	chr1_106630186_T_C
	chr1	intronic	106630206	A	G	316.13	0/0	0/0	0/0	0/0	0/0	0/0	1/1	0/0	chr1_106630206_A_G
	chr1	intronic	106630405	A	G	1507.64	0/0	0/0	1/1	1/1	1/1	0/0	0/0	0/0	chr1_106630405_A_G
	chr1	intronic	106630467	T	G	1047.97	0/0	1/1	0/0	0/0	0/0	0/1	1/1	0/0	chr1_106630467_T_G
	chr1	intronic	106630527	T	A	1203.93	0/0	0/0	1/1	1/1	1/1	0/0	0/0	0/0	chr1_106630527_T_A
	chr1	intronic	106630603	A	G	1488.74	1/1	0/0	0/0	0/0	0/0	0/0	0/0	1/1	chr1_106630603_A_G
	chr1	intronic	106630610	C	G	1429.61	1/1	0/0	0/0	0/0	0/0	0/0	0/0	1/1	chr1_106630610_C_G
	chr1	intronic	106630615	C	T	950.49	0/0	0/0	1/1	1/1	1/1	0/0	0/0	0/0	chr1_106630615_C_T
	chr1	intronic	106630705	C	T	569.54	0/0	1/1	0/0	0/0	0/0	0/0	0/0	0/0	chr1_106630705_C_T
	chr1	intronic	106630717	G	A	445.84	0/0	1/1	0/0	0/0	0/0	0/0	0/0	0/0	chr1_106630717_G_A
	chr1	intronic	106630767	A	G	967.93	1/1	0/0	0/0	0/0	0/0	0/0	0/0	1/1	chr1_106630767_A_G
	chr1	synonymous	106630830	A	G	2453.87	1/1	0/0	1/1	1/1	1/1	0/1	1/1	1/1	chr1_106630830_A_G	1611
	chr1	UTR3	106631327	A	C	1112.08	1/1	0/0	0/0	0/0	0/0	0/0	0/1	1/1	chr1_106631327_A_C	2108		rs738393712
	chr1	UTR3	106631345	G	T	744.4	1/1	0/0	0/0	0/0	0/0	0/0	0/0	1/1	chr1_106631345_G_T	2126		rs732096833
	chr1	UTR3	106631382	G	A	1295.5	0/0	0/0	1/1	1/1	1/1	0/0	0/0	0/0	chr1_106631382_G_A	2163		rs318078014
	chr1	UTR3	106631527	G	A	363.68	0/0	0/0	0/0	0/0	0/0	1/1	0/0	0/0	chr1_106631527_G_A	2308		rs14868831
	chr1	UTR3	106631572	G	A	1656.78	1/1	0/0	0/0	0/0	0/0	1/1	0/1	1/1	chr1_106631572_G_A	2353		rs14868832
gga-miR-1627-3p binds here	chr1	UTR3	106631586	C	T	220.28	0/0	0/0	0/0	0/0	0/0	0/0	0/1	0/0	chr1_106631586_C_T	2367		rs732414904
	chr1	UTR3	106631631	T	C	2007.45	1/1	0/0	0/0	0/0	0/0	1/1	0/1	1/1	chr1_106631631_T_C	2412		rs14868833
	chr1	UTR3	106631634	T	G	1293.13	1/1	0/0	0/0	0/0	0/0	0/0	0/0	1/1	chr1_106631634_T_G	2415		rs735677273
	chr1	UTR3	106631683	C	T	185.42	0/0	0/0	0/0	0/0	0/0	0/1	0/0	0/0	chr1_106631683_C_T	2464		rs739101864
	chr1	UTR3	106631684	A	G	185.42	0/0	0/0	0/0	0/0	0/0	0/1	0/0	0/0	chr1_106631684_A_G	2465		rs733000340
	chr1	UTR3	106631718	A	G	459.31	1/1	0/0	0/0	0/0	0/0	0/0	0/0	1/1	chr1_106631718_A_G	2499		rs736611828
	chr1	UTR3	106631808	C	T	1100.77	1/1	0/0	0/0	0/0	0/0	0/0	0/0	1/1	chr1_106631808_C_T	2589		rs741438242
	chr1	UTR3	106631810	A	G	1851.41	1/1	0/0	0/0	0/0	0/0	1/1	0/0	1/1	chr1_106631810_A_G	2591		rs314483878
	chr1	UTR3	106632124	A	G	1373.06	0/0	1/1	1/1	1/1	1/1	0/0	0/0	./.	chr1_106632124_A_G	2905		rs312340439
	chr1	UTR3	106632277	G	A	16.41	0/0	0/0	0/0	0/0	0/0	0/1	0/0	0/0	chr1_106632277_G_A	3058		rs734111040
gga-miR-196-1-3p binds here	chr1	UTR3	106632281	T	C	3721.31	1/1	1/1	1/1	1/1	1/1	0/1	1/1	1/1	chr1_106632281_T_C	3062		rs317121583
	chr1	downstream	106632361	T	G	209.78	0/0	0/0	0/0	0/1	0/0	0/0	0/1	0/0	chr1_106632361_T_G
	chr1	downstream	106632363	A	G	2974.51	1/1	1/1	1/1	1/1	1/1	0/1	1/1	1/1	chr1_106632363_A_G
	chr1	downstream	106632402	C	T	1172.01	1/1	0/0	0/0	0/0	0/0	0/1	0/0	1/1	chr1_106632402_C_T
	chr1	downstream	106632440	C	A	2279.67	1/1	1/1	1/1	0/1	1/1	0/0	0/0	1/1	chr1_106632440_C_A
	chr1	downstream	106632505	A	G	3238.32	1/1	1/1	1/1	1/1	1/1	1/1	1/1	1/1	chr1_106632505_A_G
	chr1	downstream	106632572	A	G	613.53	1/1	0/0	0/0	0/0	0/0	0/0	0/0	1/1	chr1_106632572_A_G
	chr1	downstream	106632580	A	C	14.67	0/0	0/0	0/0	0/0	0/0	0/1	0/0	0/0	chr1_106632580_A_C
	chr1	downstream	106632672	T	A	1517.51	0/0	1/1	1/1	1/1	1/1	0/0	0/0	0/0	chr1_106632672_T_A
	chr1	downstream	106632797	T	C	1265.27	0/0	1/1	1/1	1/1	1/1	0/0	0/0	0/0	chr1_106632797_T_C
	chr1	downstream	106632952	T	G	197.73	0/0	0/0	0/0	0/0	0/0	0/0	0/1	0/0	chr1_106632952_T_G
	chr1	downstream	106633085	T	C	1984.28	0/0	1/1	1/1	1/1	1/1	0/0	1/1	0/0	chr1_106633085_T_C
	chr1	downstream	106633122	G	A	1865.53	0/0	1/1	1/1	1/1	1/1	0/0	1/1	0/0	chr1_106633122_G_A
	chr1	downstream	106633193	A	C	40.59	0/1	0/0	0/0	0/0	0/0	0/0	0/0	0/0	chr1_106633193_A_C
	chr1	downstream	106633219	G	T	1887.21	1/1	1/1	0/1	0/1	1/1	1/1	1/1	1/1	chr1_106633219_G_T
	chr1	downstream	106633250	T	G	15.92	0/0	0/1	0/0	0/0	0/0	0/0	0/0	0/0	chr1_106633250_T_G

## Sheet: IFNAR2
Gene	Chromosome	SNP type	SNP Location	Ref Allele	Alt allele	SNP quality	Line 15l	Line 62	Line 71	Line C	Line N	Line P2a	Line 0	Line Wl	SNPid	cDNA	AA change	Known Variant	Given SIFT score	SIFT score just uniprot	PROVEAN score	SNAP2 Score
ENSGALG00000041867	chr1	upstream	106579213	T	C	607.77	0/0	0/0	1/1	0/0	0/0	0/0	0/0	0/0	chr1 _106579213_T_C
IFNAR2	chr1	upstream	106579232	A	T	1112.87	1/1	0/0	0/0	0/0	0/0	0/0	0/0	1/1	chr1 _106579232_A_T
	chr1	upstream	106579234	C	T	1145.87	1/1	0/0	0/0	0/0	0/0	0/0	0/0	1/1	chr1 _106579234_C_T
No miRNA/TF sites impacted	chr1	upstream	106579235	G	A	1464.43	0/0	1/1	0/0	1/1	1/1	1/1	0/0	0/0	chr1 _106579235_G_A
	chr1	upstream	106579237	A	G	1207.82	1/1	0/0	0/0	0/0	0/0	0/0	0/0	1/1	chr1 _106579237_A_G
185 SNPs	chr1	upstream	106579273	G	T	2293.75	0/0	1/1	0/0	1/1	1/1	0/1	0/0	0/0	chr1 _106579273_G_T
20 Upstream	chr1	upstream	106579274	C	T	2293.75	0/0	1/1	0/0	1/1	1/1	0/1	0/0	0/0	chr1 _106579274_C_T
8 nonsynonymous	chr1	upstream	106579372	A	G	779.74	1/1	0/0	0/0	0/0	0/0	0/0	0/0	1/1	chr1 _106579372_A_G
16 downstream	chr1	upstream	106579440	G	A	1333.16	0/0	1/1	0/0	1/1	1/1	0/1	0/0	0/0	chr1 _106579440_G_A
1 5'UTR	chr1	upstream	106579443	C	T	779.35	1/1	0/0	0/0	0/0	0/0	0/0	0/0	1/1	chr1 _106579443_C_T
6 3'UTR	chr1	upstream	106579484	A	T	843.07	0/0	0/0	1/1	0/0	0/0	0/1	1/1	0/0	chr1 _106579484_A_T
1 synonymous	chr1	upstream	106579498	C	A	757.54	1/1	0/0	0/0	0/0	0/0	0/0	0/0	1/1	chr1 _106579498_C_A
133 intronic	chr1	upstream	106579693	T	A	2195.89	1/1	1/1	0/0	1/1	1/1	1/1	1/1	1/1	chr1 _106579693_T_A
	chr1	upstream	106579733	A	G	514.51	1/1	0/0	0/0	0/0	0/0	0/0	0/0	1/1	chr1 _106579733_A_G
	chr1	upstream	106579739	G	C	2114.44	1/1	1/1	0/0	0/1	1/1	1/1	1/1	1/1	chr1 _106579739_G_C
	chr1	upstream	106579865	G	A	878.98	0/0	1/1	0/0	1/1	1/1	0/1	0/0	0/0	chr1 _106579865_G_A
	chr1	upstream	106579893	C	T	137.97	0/0	0/0	1/1	0/0	0/0	0/0	0/0	0/0	chr1 _106579893_C_T
	chr1	upstream	106579898	A	G	137.88	0/0	0/0	1/1	0/0	0/0	0/0	0/0	0/0	chr1 _106579898_A_G
	chr1	upstream	106579939	G	A	469.45	1/1	0/0	1/1	0/0	0/0	0/0	1/1	1/1	chr1 _106579939_G_A
	chr1	upstream	106579975	C	G	24.74	1/1	0/0	0/0	0/0	0/0	0/0	0/0	1/1	chr1 _106579975_C_G
	chr1	intronic	106580432	C	T	166.44	1/1	0/0	0/0	0/0	./.	0/0	0/0	1/1	chr1 _106580432_C_T
	chr1	intronic	106580472	C	T	296.27	1/1	0/0	0/0	0/0	0/0	0/0	0/0	1/1	chr1 _106580472_C_T
	chr1	intronic	106580487	T	C	421.57	1/1	0/0	1/1	0/0	0/0	0/0	0/0	1/1	chr1 _106580487_T_C
	chr1	intronic	106580506	T	G	23.07	0/0	0/1	0/0	0/0	0/0	0/0	0/0	0/0	chr1 _106580506_T_G
	chr1	intronic	106580556	A	C	242.71	1/1	0/0	1/1	0/0	0/0	0/0	0/0	1/1	chr1 _106580556_A_C
	chr1	intronic	106580604	A	G	317.08	1/1	0/0	0/0	0/0	0/0	0/0	0/0	1/1	chr1 _106580604_A_G
	chr1	intronic	106581029	T	A	421.1	0/0	0/0	1/1	0/0	0/0	0/0	0/0	0/0	chr1 _106581029_T_A
	chr1	intronic	106581072	G	A	1866.17	0/0	1/1	1/1	1/1	1/1	1/1	0/0	0/0	chr1 _106581072_G_A
	chr1	intronic	106581115	A	G	1542.28	0/0	1/1	0/0	1/1	1/1	0/1	0/0	0/0	chr1 _106581115_A_G
	chr1	intronic	106581159	T	C	1749.32	0/0	1/1	0/0	1/1	1/1	0/1	0/0	0/0	chr1 _106581159_T_C
	chr1	intronic	106581195	C	T	602.58	0/0	0/0	1/1	0/0	0/0	0/0	0/0	0/0	chr1 _106581195_C_T
	chr1	intronic	106581322	A	G	420.52	0/0	0/0	1/1	0/0	0/0	0/0	0/0	0/0	chr1 _106581322_A_G
	chr1	intronic	106581412	C	T	956.06	0/0	1/1	0/0	1/1	1/1	0/1	0/0	0/0	chr1 _106581412_C_T
	chr1	intronic	106581424	C	A	1360.83	1/1	0/0	0/0	0/0	0/0	0/1	1/1	1/1	chr1 _106581424_C_A
	chr1	intronic	106581429	G	C	1611.92	0/0	1/1	0/0	1/1	1/1	0/1	0/0	0/0	chr1 _106581429_G_C
	chr1	intronic	106581431	G	C	1612.03	0/0	1/1	0/0	1/1	1/1	0/1	0/0	0/0	chr1 _106581431_G_C
	chr1	intronic	106581499	T	G	1781.91	0/0	1/1	0/0	1/1	1/1	0/1	0/0	0/0	chr1 _106581499_T_G
	chr1	intronic	106581702	G	C	718.32	1/1	0/0	0/0	0/0	0/0	0/0	1/1	1/1	chr1 _106581702_G_C
	chr1	UTR5	106581752	T	G	13.41	0/1	0/0	0/0	0/0	0/0	0/0	0/0	0/0	chr1 _106581752_T_G	161
	chr1	UTR5	106581821	G	A	1999.82	1/1	1/1	0/0	1/1	1/1	1/1	1/1	1/1	chr1 _106581821_G_A	230		rs14868816
	chr1	intronic/splice donour	106581869	T	G	25.8	0/0	0/0	0/0	0/0	0/1	0/0	0/0	0/0	chr1 _106581869_T_G
	chr1	intronic	106581915	G	A	957.79	0/0	1/1	0/0	1/1	1/1	0/1	0/1	0/0	chr1 _106581915_G_A
	chr1	intronic	106581923	A	G	27.78	0/0	0/1	0/0	0/0	0/0	0/0	0/0	0/1	chr1 _106581923_A_G
	chr1	intronic	106581929	T	G	22.93	0/0	0/1	0/0	0/0	0/0	0/0	0/0	0/0	chr1 _106581929_T_G
	chr1	intronic	106581936	T	G	20.91	0/0	0/1	0/0	0/0	0/0	0/0	0/0	0/0	chr1 _106581936_T_G
	chr1	intronic	106581966	C	G	369.72	0/0	0/0	1/1	0/0	0/0	0/0	0/0	0/0	chr1 _106581966_C_G
	chr1	intronic	106581975	C	T	1053.75	0/0	1/1	0/0	1/1	1/1	1/1	0/1	0/0	chr1 _106581975_C_T
	chr1	intronic	106582231	C	T	819.79	1/1	0/0	0/0	0/0	0/0	0/1	1/1	1/1	chr1 _106582231_C_T
	chr1	intronic	106582232	G	A	1301.69	0/0	1/1	0/0	1/1	1/1	0/1	0/0	0/0	chr1 _106582232_G_A
	chr1	intronic	106582327	T	G	660.33	1/1	0/0	0/0	0/0	0/0	0/0	0/1	1/1	chr1 _106582327_T_G
	chr1	intronic	106582380	T	G	771.42	1/1	0/0	0/0	0/0	0/0	0/1	0/1	1/1	chr1 _106582380_T_G
	chr1	intronic	106582474	T	G	1456.47	0/0	1/1	0/0	1/1	1/1	0/1	0/1	0/0	chr1 _106582474_T_G
	chr1	intronic	106582497	C	G	2787.68	1/1	1/1	0/0	1/1	1/1	1/1	1/1	1/1	chr1 _106582497_C_G
	chr1	intronic	106582520	C	A	4096.58	1/1	1/1	0/0	1/1	1/1	1/1	1/1	1/1	chr1 _106582520_C_A
	chr1	intronic	106582528	C	T	4219.56	1/1	1/1	0/0	1/1	1/1	1/1	1/1	1/1	chr1 _106582528_C_T
	chr1	intronic	106582538	G	C	4108.55	1/1	1/1	0/0	1/1	1/1	1/1	1/1	1/1	chr1 _106582538_G_C
	chr1	intronic	106582539	G	A	2041.36	0/0	1/1	0/0	1/1	1/1	0/1	0/1	0/0	chr1 _106582539_G_A
	chr1	intronic	106582597	A	G	1118.46	1/1	0/0	0/0	0/0	0/0	0/1	0/1	1/1	chr1 _106582597_A_G
	chr1	intronic	106582802	C	T	2759.65	1/1	1/1	0/0	1/1	1/1	1/1	1/1	1/1	chr1 _106582802_C_T
	chr1	intronic	106582809	C	T	2628.94	1/1	1/1	0/0	1/1	1/1	1/1	1/1	1/1	chr1 _106582809_C_T
	chr1	intronic	106582842	T	G	853.59	1/1	0/0	0/0	0/0	0/0	0/1	1/1	1/1	chr1 _106582842_T_G
	chr1	intronic	106582883	G	A	1038.43	1/1	0/0	1/1	0/0	0/0	0/0	0/1	1/1	chr1 _106582883_G_A
	chr1	intronic	106582941	C	T	2277.87	1/1	1/1	0/0	1/1	1/1	1/1	1/1	1/1	chr1 _106582941_C_T
	chr1	intronic	106582964	G	A	1487.06	1/1	0/0	0/0	0/0	0/0	0/0	0/1	1/1	chr1 _106582964_G_A
	chr1	intronic	106582997	C	T	1030.69	0/0	1/1	0/0	1/1	1/1	1/1	0/1	0/0	chr1 _106582997_C_T
	chr1	intronic	106583061	T	C	1217.05	1/1	0/0	0/0	0/0	0/0	0/0	0/1	1/1	chr1 _106583061_T_C
	chr1	intronic	106583163	G	A	1174.99	1/1	0/0	0/0	0/0	0/0	0/1	1/1	1/1	chr1 _106583163_G_A
	chr1	intronic	106583275	C	T	864.31	1/1	0/0	0/0	0/0	0/0	0/1	0/1	1/1	chr1 _106583275_C_T
	chr1	intronic	106583290	A	G	2455.35	1/1	1/1	1/1	1/1	1/1	1/1	1/1	1/1	chr1 _106583290_A_G
	chr1	intronic	106583339	T	G	2717.31	1/1	1/1	1/1	1/1	1/1	1/1	1/1	1/1	chr1 _106583339_T_G
	chr1	intronic	106583355	T	G	1707.73	0/0	1/1	1/1	1/1	1/1	0/1	0/0	0/0	chr1 _106583355_T_G
	chr1	intronic	106583507	T	C	2178.34	1/1	1/1	1/1	1/1	1/1	1/1	1/1	1/1	chr1 _106583507_T_C
	chr1	intronic	106583675	C	T	1658.94	0/0	1/1	1/1	1/1	1/1	0/1	0/0	0/0	chr1 _106583675_C_T
	chr1	intronic	106583781	G	A	747.28	1/1	0/0	0/0	0/0	0/0	0/1	1/1	1/1	chr1 _106583781_G_A
	chr1	intronic	106583817	C	A	1157.97	1/1	0/0	0/0	0/0	0/0	0/1	1/1	1/1	chr1 _106583817_C_A
	chr1	intronic	106583871	T	C	4045.31	1/1	1/1	1/1	1/1	1/1	1/1	1/1	1/1	chr1 _106583871_T_C
	chr1	intronic	106583891	A	G	1713.42	1/1	0/0	0/0	0/0	0/0	0/1	0/1	1/1	chr1 _106583891_A_G
	chr1	intronic	106583896	C	G	1745.32	1/1	0/0	0/0	0/0	0/0	0/1	0/1	1/1	chr1 _106583896_C_G
	chr1	intronic	106583897	T	A	598.52	0/0	0/0	1/1	0/0	0/0	0/0	0/0	0/0	chr1 _106583897_T_A
	chr1	intronic	106583911	A	G	692.52	0/0	0/0	1/1	0/0	0/0	0/0	0/0	0/0	chr1 _106583911_A_G
	chr1	intronic	106583985	A	G	1867.23	0/0	1/1	0/0	1/1	1/1	0/1	0/0	0/0	chr1 _106583985_A_G
	chr1	intronic	106584070	C	T	3842.31	1/1	1/1	1/1	1/1	1/1	1/1	1/1	1/1	chr1 _106584070_C_T
	chr1	intronic	106584103	T	A	627.59	0/0	0/0	1/1	0/0	0/0	0/0	0/0	0/0	chr1 _106584103_T_A
	chr1	intronic	106584139	C	G	2685.79	0/0	1/1	1/1	1/1	1/1	0/1	0/0	0/0	chr1 _106584139_C_G
	chr1	intronic	106584175	G	A	3692.31	1/1	1/1	1/1	1/1	1/1	1/1	1/1	1/1	chr1 _106584175_G_A
	chr1	intronic	106584221	G	A	2349.25	1/1	0/0	1/1	0/0	0/0	0/0	0/1	1/1	chr1 _106584221_G_A
	chr1	intronic	106584223	G	A	1672.84	1/1	0/0	0/0	0/0	0/0	0/0	0/1	1/1	chr1 _106584223_G_A
	chr1	intronic	106584374	T	C	4857.31	1/1	1/1	1/1	1/1	1/1	1/1	1/1	1/1	chr1 _106584374_T_C
	chr1	intronic	106584417	C	T	1524.43	1/1	0/0	0/0	0/0	0/0	0/1	1/1	1/1	chr1 _106584417_C_T
	chr1	intronic	106584423	T	G	4715.66	1/1	1/1	1/1	1/1	1/1	1/1	1/1	1/1	chr1 _106584423_T_G
	chr1	intronic	106584427	T	C	2208.63	1/1	0/0	1/1	0/0	0/0	0/1	1/1	1/1	chr1 _106584427_T_C
	chr1	intronic	106584495	G	A	1732.71	0/0	1/1	0/0	1/1	1/1	0/1	0/0	0/0	chr1 _106584495_G_A
	chr1	intronic	106584740	G	A	1541.34	1/1	0/0	0/0	0/0	0/0	0/1	0/1	1/1	chr1 _106584740_G_A
	chr1	intronic	106584799	G	T	1767.66	1/1	0/0	0/0	0/0	0/0	0/0	0/1	1/1	chr1 _106584799_G_T
	chr1	intronic	106584804	T	C	5201.3	1/1	1/1	1/1	1/1	1/1	1/1	1/1	1/1	chr1 _106584804_T_C
	chr1	intronic	106584837	G	A	3795.42	0/0	1/1	1/1	1/1	1/1	0/1	0/1	0/0	chr1 _106584837_G_A
	chr1	intronic	106584849	A	G	3581.72	0/0	1/1	1/1	1/1	1/1	0/1	0/0	0/0	chr1 _106584849_A_G
	chr1	intronic	106584916	A	C	21.26	0/1	0/1	0/0	0/0	0/0	0/0	0/1	0/0	chr1 _106584916_A_C
	chr1	intronic	106584940	C	A	1781.26	0/0	0/1	1/1	0/1	1/1	0/1	0/1	0/0	chr1 _106584940_C_A
	chr1	intronic	106584951	T	C	1914.14	0/0	1/1	1/1	0/1	1/1	0/1	0/1	0/0	chr1 _106584951_T_C
	chr1	intronic	106584955	A	C	149.38	0/0	0/1	0/0	0/0	0/0	0/0	0/0	0/1	chr1 _106584955_A_C
	chr1	intronic	106584992	T	C	3139.32	1/1	1/1	1/1	1/1	1/1	1/1	1/1	1/1	chr1 _106584992_T_C
	chr1	intronic	106585023	C	A	1399.09	1/1	0/0	0/0	0/0	0/0	0/1	0/1	1/1	chr1 _106585023_C_A
	chr1	intronic	106585031	T	C	1599	1/1	0/0	0/0	0/0	0/0	0/1	0/1	1/1	chr1 _106585031_T_C
	chr1	intronic	106585038	G	A	1673.62	1/1	0/0	0/0	0/0	0/0	0/1	0/1	1/1	chr1 _106585038_G_A
	chr1	intronic	106585095	A	G	2223.65	0/0	1/1	1/1	1/1	1/1	0/1	0/0	0/0	chr1 _106585095_A_G
	chr1	intronic	106585127	A	G	1788.02	1/1	0/0	0/0	0/0	0/0	0/1	1/1	1/1	chr1 _106585127_A_G
	chr1	intronic	106585261	A	G	3977.31	1/1	1/1	1/1	1/1	1/1	1/1	1/1	1/1	chr1 _106585261_A_G
	chr1	intronic	106585414	G	A	1637.85	1/1	0/0	0/0	0/0	0/0	0/1	1/1	1/1	chr1 _106585414_G_A
	chr1	intronic	106585630	G	A	2740.61	0/0	1/1	1/1	1/1	1/1	0/1	0/0	0/0	chr1 _106585630_G_A
	chr1	intronic	106585716	A	G	1201.13	1/1	0/0	0/0	0/0	0/0	0/1	0/1	1/1	chr1 _106585716_A_G
	chr1	intronic	106585744	A	G	2204.3	0/0	1/1	1/1	1/1	1/1	0/1	0/0	0/0	chr1 _106585744_A_G
	chr1	intronic	106585809	C	T	2975.54	0/0	1/1	1/1	1/1	1/1	0/1	0/1	0/0	chr1 _106585809_C_T
	chr1	intronic	106585829	T	C	2732.25	0/0	1/1	1/1	1/1	1/1	0/1	0/1	0/0	chr1 _106585829_T_C
	chr1	intronic	106586046	C	T	1554.72	1/1	0/0	0/0	0/0	0/0	0/0	0/1	1/1	chr1 _106586046_C_T
	chr1	intronic	106586058	C	A	1584.32	1/1	0/0	0/0	0/0	0/0	0/0	0/1	1/1	chr1 _106586058_C_A
	chr1	intronic	106586205	G	A	1225.57	1/1	0/0	0/0	0/0	0/0	0/0	0/1	1/1	chr1 _106586205_G_A
	chr1	intronic	106586244	C	T	1146.49	1/1	0/0	0/0	0/0	0/0	0/0	1/1	1/1	chr1 _106586244_C_T
	chr1	intronic	106586339	T	A	4026.31	1/1	1/1	1/1	1/1	1/1	1/1	1/1	1/1	chr1 _106586339_T_A
	chr1	intronic	106586469	G	A	3062.58	1/1	1/1	0/0	1/1	1/1	1/1	1/1	1/1	chr1 _106586469_G_A
	chr1	intronic	106586508	C	T	291.56	0/0	0/0	1/1	0/0	0/0	0/0	0/0	0/0	chr1 _106586508_C_T
	chr1	intronic	106586573	T	G	392.56	0/0	0/0	1/1	0/0	0/0	0/0	0/0	0/0	chr1 _106586573_T_G
	chr1	intronic	106586593	T	C	394.4	0/0	0/0	1/1	0/0	0/0	0/0	0/0	0/0	chr1 _106586593_T_C
	chr1	intronic	106586744	G	T	1817.57	1/1	0/0	1/1	0/0	0/0	0/1	1/1	1/1	chr1 _106586744_G_T
	chr1	intronic	106586924	T	C	4287.3	1/1	1/1	1/1	1/1	1/1	1/1	1/1	1/1	chr1 _106586924_T_C
	chr1	intronic	106586976	C	T	836.93	0/0	0/0	0/0	1/1	1/1	0/0	0/0	0/0	chr1 _106586976_C_T
	chr1	intronic	106586993	C	T	1483.99	0/0	1/1	0/0	0/0	1/1	0/1	0/0	0/0	chr1 _106586993_C_T
	chr1	intronic	106587045	A	G	3851.31	1/1	1/1	1/1	1/1	1/1	1/1	1/1	1/1	chr1 _106587045_A_G
	chr1	intronic	106587109	A	T	444.55	0/0	0/0	1/1	0/0	0/0	0/0	0/0	0/0	chr1 _106587109_A_T
	chr1	intronic	106587142	C	T	1741.52	1/1	0/0	1/1	0/0	0/0	0/1	0/1	1/1	chr1 _106587142_C_T
	chr1	intronic	106587282	C	T	5482.32	1/1	1/1	1/1	1/1	1/1	1/1	1/1	1/1	chr1 _106587282_C_T
	chr1	intronic	106587285	A	G	5527.32	1/1	1/1	1/1	1/1	1/1	1/1	1/1	1/1	chr1 _106587285_A_G
	chr1	intronic	106587286	C	T	5527.32	1/1	1/1	1/1	1/1	1/1	1/1	1/1	1/1	chr1 _106587286_C_T
	chr1	intronic	106587317	A	G	4954.31	1/1	1/1	1/1	1/1	1/1	1/1	1/1	1/1	chr1 _106587317_A_G
	chr1	intronic	106587471	T	C	3679.6	1/1	1/1	1/1	0/0	1/1	1/1	1/1	1/1	chr1 _106587471_T_C
	chr1	intronic	106587521	C	T	1167.69	0/0	1/1	0/0	0/0	1/1	0/1	0/0	0/0	chr1 _106587521_C_T
	chr1	nonsynonymous	106587598	C	T	490.52	0/0	0/0	0/0	1/1	0/0	0/0	0/0	0/0	chr1 _106587598_C_T	411	P45S	rs312722706	0.11	0*	0.759	-78
	chr1	intronic	106587705	A	G	729.01	0/0	1/1	0/0	0/0	1/1	0/1	0/0	0/0	chr1 _106587705_A_G
	chr1	intronic	106587879	C	T	465.64	0/0	0/0	0/0	1/1	0/0	0/0	0/0	0/0	chr1 _106587879_C_T
	chr1	intronic	106587915	T	C	2488.6	1/1	1/1	1/1	0/0	1/1	1/1	1/1	1/1	chr1 _106587915_T_C
	chr1	intronic	106588088	A	C	4087.48	1/1	1/1	1/1	1/1	1/1	1/1	1/1	1/1	chr1 _106588088_A_C
	chr1	intronic	106588098	C	T	4043.49	1/1	1/1	1/1	1/1	1/1	1/1	1/1	1/1	chr1 _106588098_C_T
	chr1	intronic	106588109	A	G	4032.49	1/1	1/1	1/1	1/1	1/1	1/1	1/1	1/1	chr1 _106588109_A_G
	chr1	intronic	106588195	C	A	713.13	1/1	0/0	0/0	0/0	0/0	0/0	1/1	1/1	chr1 _106588195_C_A
	chr1	nonsynonymous	106588380	C	T	1370.71	1/1	0/0	1/1	1/1	0/0	0/0	0/1	1/1	chr1 _106588380_C_T	687	H137Y	rs312659254	1	1	0.037	-65
	chr1	intronic	106588442	C	T	1119.33	1/1	0/0	1/1	1/1	0/0	0/0	0/1	1/1	chr1 _106588442_C_T
	chr1	intronic	106588535	G	A	233.25	0/0	0/0	1/1	0/0	0/0	0/0	0/0	0/0	chr1 _106588535_G_A
	chr1	nonsynonymous	106588700	A	G	965.41	1/1	0/0	1/1	0/0	0/0	0/1	0/1	1/1	chr1 _106588700_A_G	840	N188D	rs14868825	1	0.7	-0.238	-89
	chr1	intronic	106588934	T	C	1261.25	1/1	0/0	1/1	0/0	0/0	0/0	1/1	1/1	chr1 _106588934_T_C
	chr1	intronic	106588981	A	G	1946.25	1/1	0/0	1/1	0/0	0/0	0/0	1/1	1/1	chr1 _106588981_A_G
	chr1	intronic	106589176	T	G	23.26	0/0	0/0	0/0	0/1	0/0	0/0	0/0	0/0	chr1 _106589176_T_G
	chr1	intronic	106589307	T	C	893.46	1/1	0/0	0/0	0/0	0/0	0/1	0/1	1/1	chr1 _106589307_T_C
	chr1	nonsynonymous	106589401	T	C	984.7	1/1	0/0	0/0	0/0	0/0	0/1	1/1	1/1	chr1 _106589401_T_C	919	I214T	rs317329028	1	0.11	-0.435	-68
	chr1	intronic	106589745	A	T	1289.19	1/1	0/0	0/0	0/0	0/0	0/1	1/1	1/1	chr1 _106589745_A_T
	chr1	nonsynonymous	106589970	G	T	1459.62	1/1	0/0	0/0	1/1	0/0	0/1	0/1	1/1	chr1 _106589970_G_T	1069	G264V	rs313763013	0.43	0.15	0.584	-1
	chr1	intronic	106590174	C	T	992.26	1/1	0/0	0/0	0/0	0/0	0/1	1/1	1/1	chr1 _106590174_C_T
	chr1	intronic	106590472	A	G	163.01	0/0	0/0	0/0	1/1	0/0	0/0	0/0	0/0	chr1 _106590472_A_G
	chr1	intronic	106590517	T	C	134.44	0/0	0/0	0/0	1/1	0/0	0/0	0/0	0/0	chr1 _106590517_T_C
	chr1	intronic	106590637	A	T	490.58	0/0	0/0	0/0	1/1	0/0	0/0	0/0	0/0	chr1 _106590637_A_T
	chr1	intronic	106590749	T	G	755.73	1/1	0/0	0/0	1/1	0/0	0/1	1/1	1/1	chr1 _106590749_T_G
	chr1	nonsynonymous	106590778	A	G	1244.55	1/1	0/0	0/0	1/1	0/0	0/1	1/1	1/1	chr1 _106590778_A_G	1164	I296V	rs312397320	0.5	1	-0.005	-75
	chr1	synonymous	106590999	T	C	346.38	0/0	0/0	0/0	1/1	0/0	0/0	0/0	0/0	chr1 _106590999_T_C	1385
	chr1	nonsynonymous	106591040	G	A	1658.24	1/1	0/0	0/0	1/1	0/0	0/1	0/1	1/1	chr1 _106591040_G_A	1426	G383D	rs317152460	1	0.69	1.243	-29
	chr1	nonsynonymous	106591349	C	T	1606.54	1/1	0/0	0/0	1/1	0/0	0/1	1/1	1/1	chr1 _106591349_C_T	1735	T486M	rs315502083	0.13	0*	-0.991	-62
	chr1	UTR3	106591578	T	A	1723.95	0/0	1/1	1/1	0/0	0/1	0/1	0/1	0/0	chr1 _106591578_T_A	1964		rs734224990
	chr1	UTR3	106591768	C	T	1090.69	1/1	0/0	0/0	0/0	0/0	0/1	0/1	1/1	chr1 _106591768_C_T	2154		rs316700531
	chr1	UTR3	106591870	A	G	1279.04	1/1	0/0	0/0	1/1	0/0	0/1	0/1	1/1	chr1 _106591870_A_G	2256		rs315108729
	chr1	UTR3	106591945	G	A	786.66	1/1	0/0	0/0	0/0	0/0	0/1	1/1	1/1	chr1 _106591945_G_A	2331		rs318053180
	chr1	UTR3	106592005	C	T	951.49	1/1	0/0	0/0	0/0	0/0	0/0	1/1	1/1	chr1 _106592005_C_T	2391		rs733412932
	chr1	UTR3	106592036	T	G	1069.25	1/1	0/0	0/0	1/1	0/0	0/0	1/1	1/1	chr1 _106592036_T_G	2422		rs317554923
	chr1	downstream	106592235	C	T	928.07	1/1	0/0	0/0	1/1	0/0	0/1	1/1	1/1	chr1 _106592235_C_T
	chr1	downstream	106592338	T	C	285.18	0/0	0/0	0/0	1/1	0/0	0/0	0/0	0/0	chr1 _106592338_T_C
	chr1	downstream	106592459	G	A	297.59	0/0	0/0	0/0	1/1	0/0	0/0	0/0	0/0	chr1 _106592459_G_A
	chr1	downstream	106592605	C	T	1064.38	1/1	0/0	0/0	1/1	0/0	0/0	0/1	0/1	chr1 _106592605_C_T
	chr1	downstream	106592697	T	A	195.93	0/0	0/0	0/0	1/1	0/0	0/0	0/0	0/0	chr1 _106592697_T_A
	chr1	downstream	106592886	A	C	22.39	0/0	0/0	0/0	0/0	0/1	0/0	0/0	0/0	chr1 _106592886_A_C
	chr1	downstream	106592981	G	T	272.7	0/0	0/0	0/0	1/1	0/0	0/0	0/0	0/0	chr1 _106592981_G_T
	chr1	downstream	106593018	A	G	257.67	0/0	0/0	0/0	1/1	0/0	0/0	0/0	0/0	chr1 _106593018_A_G
	chr1	downstream	106593076	C	T	494.52	0/0	0/0	0/0	0/1	0/0	0/0	0/0	0/0	chr1 _106593076_C_T
	chr1	downstream	106593094	A	T	655.38	0/0	0/0	0/0	1/1	0/0	0/0	0/0	0/0	chr1 _106593094_A_T
	chr1	downstream	106593171	T	C	809.55	0/0	0/0	0/0	1/1	0/0	0/0	0/0	0/0	chr1 _106593171_T_C
	chr1	downstream	106593192	T	C	1034.9	0/0	0/0	0/0	1/1	0/0	0/0	0/0	0/0	chr1 _106593192_T_C
	chr1	downstream	106593197	T	C	989.53	0/0	0/0	0/0	1/1	0/0	0/0	0/0	0/0	chr1 _106593197_T_C
	chr1	downstream	106593204	C	A	944.52	0/0	0/0	0/0	1/1	0/0	0/0	0/0	0/0	chr1 _106593204_C_A
	chr1	downstream	106593205	C	A	944.52	0/0	0/0	0/0	1/1	0/0	0/0	0/0	0/0	chr1 _106593205_C_A
	chr1	downstream	106593209	C	T	944.52	0/0	0/0	0/0	1/1	0/0	0/0	0/0	0/0	chr1 _106593209_C_T

## Sheet: IFNLR1
Gene	Chromosome	SNP type	SNP Location	Ref Allele	Alt allele	SNP quality	Line 15l	Line 62	Line 71	Line C	Line N	Line P2a	Line 0	Line Wl	SNPid	cDNA	AA change	Known Variant	SIFT score	PROVEAN score	SNAP2 score
ENSGALG00000004231	chr23	downstream	5819202	A	G	1792.35	1/1	0/0	1/1	1/1	0/1	0/1	1/1	0/0	chr23_5819202_A_G
IFNLR1	chr23	UTR3	5820033	T	G	46.54	0/0	0/0	0/1	0/0	0/0	0/0	0/0	0/0	chr23_5820033_T_G	3132
	chr23	synonymous	5821224	T	G	536.14	1/1	0/0	0/0	0/0	0/0	0/0	0/1	0/0	chr23_5821224_T_G	1941
No miRNA/TF sites impacted	chr23	intronic	5821770	G	A	126.32	0/0	0/0	0/0	0/0	0/0	0/0	0/0	0/1	chr23_5821770_G_A
	chr23	intronic	5822181	A	C	65.54	0/0	0/0	0/0	0/0	0/1	0/0	0/0	0/1	chr23_5822181_A_C
16 SNPs	chr23	nonsynonymous	5822588	A	G	45.99	0/0	0/0	0/1	0/1	0/0	0/0	0/1	0/0	chr23_5822588_A_G	1318	S211P		0	-4.218	41
1 upstream	chr23	nonsynonymous	5822624	A	G	32.97	0/0	0/0	0/0	0/1	0/0	0/0	0/0	0/0	chr23_5822624_A_G	1282	S199P	rs733638320	0.02	-1.046	14
1 downstream	chr23	nonsynonymous	5823279	T	C	27.58	0/0	0/0	0/0	0/0	0/1	0/0	0/0	0/0	chr23_5823279_T_C	1139	E151G		0.09	-1.341	-19
2 5'UTR	chr23	intronic	5824546	A	C	2657.6	1/1	0/0	1/1	1/1	0/1	0/1	1/1	0/1	chr23_5824546_A_C
1 3'UTR	chr23	intronic	5824926	A	G	18	0/0	0/0	0/0	0/0	0/1	0/0	0/0	0/0	chr23_5824926_A_G
7 intronic	chr23	intronic	5825500	A	C	10.72	0/1	0/0	0/0	0/0	0/0	0/0	0/0	0/0	chr23_5825500_A_C
1 synonymous	chr23	intronic	5825617	C	T	136.28	0/0	0/0	0/0	0/0	0/0	0/0	0/0	0/1	chr23_5825617_C_T
3 nonsynonymous	chr23	intronic	5826049	T	C	24.89	0/0	0/0	0/0	0/0	0/0	0/0	0/1	0/0	chr23_5826049_T_C
	chr23	intronic	5826125	G	A	37.53	0/0	0/0	0/0	0/0	0/0	0/0	0/0	0/1	chr23_5826125_G_A
	chr23	UTR5	5826242	A	C	18.97	0/0	0/1	0/0	0/0	0/0	0/0	0/0	0/0	chr23_5826242_A_C	402
	chr23	UTR5	5826392	T	G	29.04	0/0	0/1	0/0	0/0	0/0	0/0	0/0	0/0	chr23_5826392_T_G	252
	chr23	UTR5	5826470	G	A	315.28	0/0	0/0	0/0	0/0	0/0	0/0	0/0	0/1	chr23_5826470_G_A	174		rs16192171
	chr23	upstream	5826899	C	A	335.28	0/0	0/0	0/0	0/0	0/0	0/0	0/0	0/1	chr23_5826899_C_A

## Sheet: IL10RB
Gene	Chromosome	SNP type	SNP Location	Ref Allele	Alt allele	SNP quality	Line 15l	Line 62	Line 71	Line C	Line N	Line P2a	Line 0	Line Wl	SNPid	cDNA	AA change	Known Variant	Given SIFT score	SIFT score (uniprot)	PROVEAN score	SNAP2 score
ENSGALG00000037989	chr1	upstream	106593018	A	G	257.67	0/0	0/0	0/0	1/1	0/0	0/0	0/0	0/0	chr1 _106593018_A_G
IL10RB	chr1	upstream	106593076	C	T	494.52	0/0	0/0	0/0	0/1	0/0	0/0	0/0	0/0	chr1 _106593076_C_T
	chr1	upstream	106593094	A	T	655.38	0/0	0/0	0/0	1/1	0/0	0/0	0/0	0/0	chr1 _106593094_A_T
No miRNA/TF sites impacted	chr1	upstream	106593171	T	C	809.55	0/0	0/0	0/0	1/1	0/0	0/0	0/0	0/0	chr1 _106593171_T_C
	chr1	upstream	106593192	T	C	1034.9	0/0	0/0	0/0	1/1	0/0	0/0	0/0	0/0	chr1 _106593192_T_C
169 SNPs	chr1	upstream	106593197	T	C	989.53	0/0	0/0	0/0	1/1	0/0	0/0	0/0	0/0	chr1 _106593197_T_C
18 upstream	chr1	upstream	106593204	C	A	944.52	0/0	0/0	0/0	1/1	0/0	0/0	0/0	0/0	chr1 _106593204_C_A
12 downstream	chr1	upstream	106593205	C	A	944.52	0/0	0/0	0/0	1/1	0/0	0/0	0/0	0/0	chr1 _106593205_C_A
7 3'UTRs	chr1	upstream	106593209	C	T	944.52	0/0	0/0	0/0	1/1	0/0	0/0	0/0	0/0	chr1 _106593209_C_T
126 intronic	chr1	upstream	106593293	C	T	317.46	0/0	0/0	0/0	1/1	0/0	0/0	0/0	0/0	chr1 _106593293_C_T
2 synonymous	chr1	upstream	106593396	C	T	521.07	0/0	0/0	0/0	1/1	0/0	0/0	0/0	0/0	chr1 _106593396_C_T
4 nonsynonymous	chr1	upstream	106593569	T	A	311.55	0/0	0/0	0/0	1/1	0/0	0/0	0/0	0/0	chr1 _106593569_T_A
	chr1	upstream	106593627	A	G	1501.47	1/1	0/0	0/0	1/1	0/0	0/1	1/1	1/1	chr1 _106593627_A_G
	chr1	upstream	106593646	A	G	468.27	0/0	0/0	0/0	1/1	0/0	0/0	0/0	0/0	chr1 _106593646_A_G
	chr1	upstream	106593759	C	G	1622.42	1/1	0/0	0/0	1/1	0/0	0/1	0/1	1/1	chr1 _106593759_C_G
	chr1	upstream	106593783	T	G	1388.62	1/1	0/0	0/0	1/1	0/0	0/1	0/1	1/1	chr1 _106593783_T_G
	chr1	upstream	106593820	A	G	944.95	1/1	0/0	0/0	1/1	0/0	0/1	1/1	1/1	chr1 _106593820_A_G
	chr1	upstream	106593822	T	G	17.45	0/0	0/0	0/0	0/0	0/1	0/0	0/0	0/0	chr1 _106593822_T_G
	chr1	upstream	106593894	C	A	1473.5	1/1	1/1	1/1	0/0	1/1	1/1	1/1	1/1	chr1 _106593894_C_A
	chr1	upstream	106593925	T	C	18.3	0/0	0/0	0/0	0/0	0/0	0/1	0/0	0/0	chr1 _106593925_T_C
	chr1	intronic	106594246	C	T	474.24	1/1	0/0	0/0	0/0	0/0	0/1	1/1	1/1	chr1 _106594246_C_T
	chr1	intronic	106594379	G	T	422.08	1/1	0/0	0/0	0/0	0/0	0/0	0/1	1/1	chr1 _106594379_G_T
	chr1	intronic	106594516	C	T	872.87	1/1	0/0	0/0	0/0	0/0	0/1	1/1	1/1	chr1 _106594516_C_T
	chr1	intronic	106594555	A	G	850.2	1/1	0/0	0/0	0/0	0/0	0/0	1/1	1/1	chr1 _106594555_A_G
	chr1	intronic	106594744	T	G	24.06	0/0	0/1	0/0	0/0	0/0	0/0	0/0	0/0	chr1 _106594744_T_G
	chr1	intronic	106594748	T	G	23.94	0/0	0/1	0/0	0/0	0/0	0/0	0/0	0/0	chr1 _106594748_T_G
	chr1	intronic	106594760	T	C	520.39	1/1	0/0	0/0	0/0	0/0	0/0	0/1	1/1	chr1 _106594760_T_C
	chr1	intronic	106594835	A	G	1650.87	1/1	0/0	0/0	0/0	0/0	0/0	1/1	1/1	chr1 _106594835_A_G
	chr1	intronic	106594843	A	G	1827.74	1/1	0/0	0/0	0/0	0/0	0/0	1/1	1/1	chr1 _106594843_A_G
	chr1	intronic	106594850	C	T	1902.58	1/1	0/0	0/0	0/0	0/0	0/0	0/1	1/1	chr1 _106594850_C_T
	chr1	intronic	106594942	A	G	1149.39	1/1	0/0	0/0	0/0	0/0	0/1	0/1	1/1	chr1 _106594942_A_G
	chr1	intronic	106594996	T	G	1263.07	1/1	0/0	0/0	0/0	0/0	0/1	1/1	1/1	chr1 _106594996_T_G
	chr1	intronic	106595047	T	C	1146.99	1/1	0/0	0/0	0/0	0/0	0/0	0/1	1/1	chr1 _106595047_T_C
	chr1	synonymous	106595249	G	C	1274.95	1/1	0/0	0/0	0/0	0/0	0/0	0/1	1/1	chr1 _106595249_G_C	146/151
	chr1	intronic	106595380	T	G	29	0/0	0/0	0/0	0/1	0/0	0/0	0/0	0/0	chr1 _106595380_T_G
	chr1	intronic	106595396	T	C	1684.01	1/1	0/0	0/0	0/0	0/0	0/0	0/1	1/1	chr1 _106595396_T_C
	chr1	intronic	106595408	A	T	917.19	1/1	0/0	0/0	0/0	0/0	0/0	0/1	1/1	chr1 _106595408_A_T
	chr1	intronic	106595610	A	G	1861.61	1/1	0/0	0/0	0/0	0/0	0/0	1/1	1/1	chr1 _106595610_A_G
	chr1	intronic	106595617	G	A	1855.55	1/1	0/0	0/0	0/0	0/0	0/0	1/1	1/1	chr1 _106595617_G_A
	chr1	intronic	106595644	C	T	1319.64	1/1	0/0	0/0	0/0	0/0	0/0	1/1	1/1	chr1 _106595644_C_T
	chr1	intronic	106595714	T	C	1174.98	1/1	0/0	0/0	0/0	0/0	0/0	0/1	1/1	chr1 _106595714_T_C
	chr1	intronic	106595903	A	G	1336.09	1/1	0/0	0/0	0/0	0/0	0/0	0/1	1/1	chr1 _106595903_A_G
	chr1	intronic	106596080	C	T	53.58	0/0	0/0	0/0	0/0	0/0	0/1	0/1	0/0	chr1 _106596080_C_T
	chr1	intronic	106596526	G	A	65.33	0/0	0/0	0/0	0/0	0/0	0/1	0/0	0/0	chr1 _106596526_G_A
	chr1	intronic	106596657	C	T	11.62	0/0	0/0	0/0	0/0	0/0	0/0	0/1	0/0	chr1 _106596657_C_T
	chr1	intronic	106596707	G	C	894.64	1/1	0/0	0/0	0/0	0/0	0/1	0/1	1/1	chr1 _106596707_G_C
	chr1	intronic	106596718	C	T	963.68	1/1	0/0	0/0	0/0	0/0	0/1	0/1	1/1	chr1 _106596718_C_T
	chr1	intronic	106596774	A	T	919.96	1/1	0/0	0/0	0/0	0/0	0/1	0/1	1/1	chr1 _106596774_A_T
	chr1	intronic	106596857	A	G	1099.37	1/1	0/0	0/0	0/0	0/0	0/1	1/1	1/1	chr1 _106596857_A_G
	chr1	intronic	106596866	T	C	105.4	0/0	0/0	0/0	0/0	0/0	0/1	0/0	0/0	chr1 _106596866_T_C
	chr1	intronic	106597098	G	A	60.38	0/0	0/0	0/0	0/0	0/0	0/1	0/0	0/0	chr1 _106597098_G_A
	chr1	intronic	106597115	C	T	66.34	0/0	0/0	0/0	0/0	0/0	0/1	0/0	0/0	chr1 _106597115_C_T
	chr1	intronic	106597116	A	G	66.34	0/0	0/0	0/0	0/0	0/0	0/1	0/0	0/0	chr1 _106597116_A_G
	chr1	intronic	106597148	A	C	101.59	0/0	0/0	0/0	0/0	0/0	0/1	0/0	0/0	chr1 _106597148_A_C
	chr1	intronic	106597149	A	C	104.37	0/0	0/0	0/0	0/0	0/0	0/1	0/0	0/0	chr1 _106597149_A_C
	chr1	intronic	106597164	A	G	949.12	1/1	0/0	0/0	0/0	0/0	0/1	1/1	1/1	chr1 _106597164_A_G
	chr1	intronic	106597183	T	C	98.4	0/0	0/0	0/0	0/0	0/0	0/1	0/0	0/0	chr1 _106597183_T_C
	chr1	intronic	106597205	A	G	98.45	0/0	0/0	0/0	0/0	0/0	0/1	0/0	0/0	chr1 _106597205_A_G
	chr1	intronic	106597224	A	C	101.6	0/0	0/0	0/0	0/0	0/0	0/1	0/0	0/0	chr1 _106597224_A_C
	chr1	intronic	106597240	G	A	14.48	0/0	0/0	0/0	0/0	0/0	0/1	0/0	0/0	chr1 _106597240_G_A
	chr1	intronic	106597317	C	T	1220.25	1/1	0/0	0/0	0/0	0/0	0/0	1/1	1/1	chr1 _106597317_C_T
	chr1	intronic	106597466	C	T	66.72	0/0	0/0	0/0	0/0	0/0	0/1	0/0	0/0	chr1 _106597466_C_T
	chr1	intronic	106597506	A	G	1017.44	1/1	0/0	0/0	0/0	0/0	0/0	0/1	1/1	chr1 _106597506_A_G
	chr1	intronic	106597570	C	A	1036.46	1/1	0/0	0/0	0/0	0/0	0/1	1/1	1/1	chr1 _106597570_C_A
	chr1	intronic	106597737	T	C	1247.84	1/1	0/0	0/0	0/0	0/0	0/1	1/1	1/1	chr1 _106597737_T_C
	chr1	intronic	106597793	T	C	14.46	0/0	0/0	0/0	0/0	0/0	0/1	0/0	0/0	chr1 _106597793_T_C
	chr1	intronic	106597822	C	G	513.85	0/0	1/1	0/0	0/0	0/0	0/1	0/0	0/0	chr1 _106597822_C_G
	chr1	intronic	106597913	G	A	699.48	1/1	0/0	0/0	0/0	0/0	0/0	1/1	1/1	chr1 _106597913_G_A
	chr1	intronic	106598019	G	A	1505.91	1/1	0/0	0/0	0/0	0/0	0/0	0/1	1/1	chr1 _106598019_G_A
	chr1	intronic	106598097	C	T	1026.52	1/1	0/0	0/0	0/0	0/0	0/0	1/1	1/1	chr1 _106598097_C_T
	chr1	intronic	106598308	G	A	1620.14	1/1	1/1	0/0	0/0	0/0	0/1	1/1	1/1	chr1 _106598308_G_A
	chr1	intronic	106598379	G	A	1268.96	1/1	1/1	0/0	0/0	0/0	0/0	0/1	1/1	chr1 _106598379_G_A
	chr1	intronic	106598663	T	A	1665.53	1/1	1/1	0/0	0/0	0/0	0/0	1/1	1/1	chr1 _106598663_T_A
	chr1	intronic	106598749	T	C	1903.22	1/1	1/1	0/0	0/0	0/0	0/0	0/1	1/1	chr1 _106598749_T_C
	chr1	intronic	106598750	A	G	1565	1/1	0/0	0/0	0/0	0/0	0/0	0/1	1/1	chr1 _106598750_A_G
	chr1	intronic	106598761	G	A	321.54	0/0	1/1	0/0	0/0	0/0	0/0	0/0	0/0	chr1 _106598761_G_A
	chr1	intronic	106599118	G	A	231.79	0/0	1/1	0/0	0/0	0/0	0/0	0/0	0/0	chr1 _106599118_G_A
	chr1	intronic	106599122	A	G	84.36	0/0	0/0	0/0	0/0	0/0	0/1	0/0	0/0	chr1 _106599122_A_G
	chr1	intronic	106599347	A	T	1748.85	1/1	1/1	0/0	0/0	0/0	0/0	0/1	1/1	chr1 _106599347_A_T
	chr1	intronic	106599635	G	A	804.06	1/1	0/0	0/0	0/0	0/0	0/0	0/1	1/1	chr1 _106599635_G_A
	chr1	intronic	106599747	C	T	742.72	0/0	1/1	1/1	0/0	0/0	0/0	0/0	0/0	chr1 _106599747_C_T
	chr1	intronic	106599897	A	G	748.49	1/1	0/0	0/0	0/0	0/0	0/0	0/1	1/1	chr1 _106599897_A_G
	chr1	intronic	106599939	A	G	816.05	1/1	0/0	0/0	0/0	0/0	0/1	0/1	1/1	chr1 _106599939_A_G
	chr1	intronic	106600301	G	A	415.52	0/0	1/1	0/0	0/0	0/0	0/0	0/0	0/0	chr1 _106600301_G_A
	chr1	intronic	106600336	G	C	1305.93	1/1	0/0	0/0	0/0	0/0	0/0	0/1	1/1	chr1 _106600336_G_C
	chr1	intronic	106600392	T	C	42.3	0/0	0/0	0/0	0/0	0/0	0/1	0/0	0/0	chr1 _106600392_T_C
	chr1	intronic	106600618	A	C	607.87	0/0	0/0	1/1	0/0	0/0	0/1	0/1	0/0	chr1 _106600618_A_C
	chr1	intronic	106600655	G	A	3300.74	1/1	1/1	1/1	0/0	0/0	0/0	0/1	1/1	chr1 _106600655_G_A
	chr1	intronic	106600674	T	C	1636.93	1/1	0/0	0/0	0/0	0/0	0/0	0/1	1/1	chr1 _106600674_T_C
	chr1	intronic	106600679	C	A	2885.14	1/1	1/1	1/1	0/0	0/0	0/0	0/1	1/1	chr1 _106600679_C_A
	chr1	intronic	106600699	T	C	966.09	1/1	0/0	0/0	0/0	0/0	0/0	0/1	1/1	chr1 _106600699_T_C
	chr1	intronic	106600725	C	T	742.76	1/1	0/0	0/0	0/0	0/0	0/0	0/0	1/1	chr1 _106600725_C_T
	chr1	intronic	106600850	G	A	674.56	0/0	1/1	0/0	0/0	0/0	0/0	0/0	0/0	chr1 _106600850_G_A
	chr1	intronic	106600874	C	T	537.54	0/0	1/1	0/0	0/0	0/0	0/0	0/0	0/0	chr1 _106600874_C_T
	chr1	intronic	106600931	C	T	1877.59	1/1	0/0	1/1	0/0	0/0	0/1	0/1	1/1	chr1 _106600931_C_T
	chr1	intronic	106600968	G	A	1941.78	1/1	0/0	1/1	0/0	0/0	0/1	1/1	1/1	chr1 _106600968_G_A
	chr1	intronic	106601011	G	A	384.54	0/0	1/1	0/0	0/0	0/0	0/0	0/0	0/0	chr1 _106601011_G_A
	chr1	intronic	106601147	C	T	686.05	1/1	0/0	0/0	0/0	0/0	0/0	0/1	1/1	chr1 _106601147_C_T
	chr1	intronic	106601169	C	T	599.52	0/0	0/0	1/1	0/0	0/0	0/0	0/0	0/0	chr1 _106601169_C_T
	chr1	intronic	106601328	T	C	1394.15	1/1	0/0	0/0	0/0	0/0	0/0	0/1	1/1	chr1 _106601328_T_C
	chr1	intronic	106601330	C	T	1394.05	1/1	0/0	0/0	0/0	0/0	0/0	0/1	1/1	chr1 _106601330_C_T
	chr1	intronic	106601331	A	G	1394.09	1/1	0/0	0/0	0/0	0/0	0/0	0/1	1/1	chr1 _106601331_A_G
	chr1	intronic	106601413	C	T	830.53	1/1	0/0	0/0	0/0	0/0	0/0	0/1	1/1	chr1 _106601413_C_T
	chr1	intronic	106601546	G	A	3037.85	1/1	1/1	1/1	0/0	1/1	0/1	1/1	1/1	chr1 _106601546_G_A
	chr1	intronic	106601547	C	T	317.98	0/0	0/0	0/0	0/0	0/0	0/1	0/1	0/0	chr1 _106601547_C_T
	chr1	intronic	106601574	G	T	187.54	0/0	0/0	0/0	0/0	0/0	0/1	0/1	0/0	chr1 _106601574_G_T
	chr1	intronic	106601578	A	G	181.98	0/0	0/0	0/0	0/0	0/0	0/1	0/1	0/0	chr1 _106601578_A_G
	chr1	intronic	106601584	A	G	170.54	0/0	0/0	0/0	0/0	0/0	0/1	0/1	0/0	chr1 _106601584_A_G
	chr1	intronic	106601585	G	A	170.54	0/0	0/0	0/0	0/0	0/0	0/1	0/1	0/0	chr1 _106601585_G_A
	chr1	intronic	106601735	A	G	477.55	0/0	1/1	0/0	0/0	0/0	0/0	0/0	0/0	chr1 _106601735_A_G
	chr1	intronic	106601780	A	G	4582.54	1/1	1/1	1/1	1/1	1/1	0/1	0/1	1/1	chr1 _106601780_A_G
	chr1	intronic	106601789	A	G	4603.55	1/1	1/1	1/1	1/1	1/1	0/1	0/1	1/1	chr1 _106601789_A_G
	chr1	intronic	106601831	C	T	2479.48	1/1	1/1	1/1	0/0	1/1	0/0	0/1	1/1	chr1 _106601831_C_T
	chr1	intronic	106601870	A	C	978	0/0	0/0	0/0	1/1	0/0	0/1	0/0	0/0	chr1 _106601870_A_C
	chr1	intronic	106601991	T	C	1967	0/0	1/1	0/0	1/1	1/1	0/1	0/0	0/0	chr1 _106601991_T_C
	chr1	intronic	106602012	G	C	1393.49	0/0	0/0	0/0	1/1	1/1	0/1	0/0	0/0	chr1 _106602012_G_C
	chr1	nonsynonymous	106602130	T	G	484.56	0/0	1/1	0/0	0/0	0/0	0/0	0/0	0/0	chr1 _106602130_T_G	827/895	S248A	rs313805567	0.39	1	0.375	-66
	chr1	intronic	106602225	A	G	598.32	0/0	0/0	0/0	1/1	0/0	0/1	0/0	0/0	chr1 _106602225_A_G
	chr1	intronic	106602354	T	G	23.79	0/0	0/0	0/0	0/0	0/1	0/0	0/0	0/0	chr1 _106602354_T_G
	chr1	intronic	106602441	C	G	1351.02	1/1	0/0	0/0	0/0	0/0	0/0	0/1	1/1	chr1 _106602441_C_G
	chr1	intronic	106602459	G	A	1224.13	1/1	0/0	0/0	0/0	0/0	0/0	0/1	1/1	chr1 _106602459_G_A
	chr1	intronic	106602566	G	A	323.56	0/0	0/0	1/1	0/0	0/0	0/0	0/0	0/0	chr1 _106602566_G_A
	chr1	intronic	106602622	C	T	972.08	1/1	0/0	0/0	0/0	0/0	0/0	0/1	1/1	chr1 _106602622_C_T
	chr1	intronic	106602692	A	G	997.36	1/1	0/0	1/1	0/0	0/0	0/0	0/1	1/1	chr1 _106602692_A_G
	chr1	intronic	106602706	T	A	1234.34	1/1	0/0	1/1	0/0	0/0	0/0	0/1	1/1	chr1 _106602706_T_A
	chr1	intronic	106602755	G	T	210.69	0/0	0/0	0/0	0/0	1/1	0/0	0/0	0/0	chr1 _106602755_G_T
	chr1	intronic	106602831	G	A	384.53	0/0	0/0	1/1	0/0	0/0	0/0	0/0	0/0	chr1 _106602831_G_A
	chr1	intronic	106602861	G	C	973.95	0/0	0/0	1/1	0/0	1/1	0/0	0/1	0/0	chr1 _106602861_G_C
	chr1	intronic	106602907	G	A	674.52	0/0	0/0	1/1	0/0	0/0	0/0	0/0	0/0	chr1 _106602907_G_A
	chr1	intronic	106602911	T	G	674.52	0/0	0/0	1/1	0/0	0/0	0/0	0/0	0/0	chr1 _106602911_T_G
	chr1	intronic	106602922	T	A	3090.31	1/1	1/1	1/1	1/1	1/1	1/1	1/1	1/1	chr1 _106602922_T_A
	chr1	intronic	106602969	G	T	2512.97	1/1	0/0	0/0	1/1	1/1	1/1	1/1	1/1	chr1 _106602969_G_T
	chr1	intronic	106603018	G	A	269.13	0/0	0/0	0/0	0/0	1/1	0/0	0/0	0/0	chr1 _106603018_G_A
	chr1	intronic	106603026	C	A	88.28	0/0	0/0	0/0	0/0	0/0	0/1	0/0	0/0	chr1 _106603026_C_A
	chr1	intronic	106603086	G	C	1417.17	0/0	0/0	0/0	1/1	0/0	1/1	0/0	0/0	chr1 _106603086_G_C
	chr1	intronic	106603090	T	A	1748.99	0/0	0/0	1/1	1/1	0/0	1/1	0/0	0/0	chr1 _106603090_T_A
	chr1	intronic	106603110	G	A	21.03	0/0	0/0	0/0	0/0	0/0	0/1	0/0	0/0	chr1 _106603110_G_A
	chr1	intronic	106603115	C	G	210.42	0/0	0/0	0/0	0/0	1/1	0/0	0/0	0/0	chr1 _106603115_C_G
	chr1	intronic	106603134	A	G	177.51	0/0	0/0	0/0	0/0	1/1	0/0	0/0	0/0	chr1 _106603134_A_G
	chr1	intronic	106603236	T	C	1814.8	1/1	0/0	1/1	0/0	1/1	0/0	1/1	1/1	chr1 _106603236_T_C
	chr1	intronic	106603358	A	G	3001.83	1/1	0/0	1/1	0/0	1/1	0/0	0/1	1/1	chr1 _106603358_A_G
	chr1	intronic	106603363	A	G	3030.96	1/1	0/0	1/1	0/0	1/1	0/0	0/1	1/1	chr1 _106603363_A_G
	chr1	intronic	106603505	G	A	508.57	0/0	0/0	1/1	0/0	0/0	0/0	0/0	0/0	chr1 _106603505_G_A
	chr1	intronic	106603602	A	G	2804.34	1/1	0/0	1/1	0/0	1/1	0/0	1/1	1/1	chr1 _106603602_A_G
	chr1	intronic	106603633	T	A	2005.3	1/1	0/0	1/1	0/0	1/1	0/0	1/1	1/1	chr1 _106603633_T_A
	chr1	intronic	106603662	G	A	2319.84	1/1	1/1	1/1	0/0	1/1	0/1	1/1	1/1	chr1 _106603662_G_A
	chr1	intronic	106603692	A	G	2708.72	1/1	1/1	1/1	0/0	1/1	0/0	1/1	1/1	chr1 _106603692_A_G
	chr1	intronic	106603700	T	C	1053.75	0/0	1/1	1/1	0/0	0/0	0/0	0/0	0/0	chr1 _106603700_T_C
	chr1	intronic	106603741	A	G	2553.1	1/1	0/0	1/1	0/0	1/1	0/0	1/1	1/1	chr1 _106603741_A_G
	chr1	intronic	106603745	T	C	2766.08	1/1	0/0	1/1	0/0	1/1	0/0	1/1	1/1	chr1 _106603745_T_C
	chr1	intronic	106603767	C	T	2870.99	1/1	1/1	1/1	0/0	1/1	0/1	1/1	1/1	chr1 _106603767_C_T
	chr1	nonsynonymous	106603837	A	T	1396.39	0/0	1/1	1/1	0/0	1/1	0/1	0/1	0/0	chr1 _106603837_A_T	964/1032	Q293H	rs314631366	0.16	0.04	-1.17	-95
	chr1	nonsynonymous	106603910	A	G	322.84	0/0	0/0	1/1	0/0	0/0	0/0	0/0	0/0	chr1 _106603910_A_G	1037/1105	R318G	rs737923881	0.28	0.38	-0.716	9
	chr1	nonsynonymous	106603911	G	A	553.44	0/0	0/0	0/0	1/1	0/0	0/1	0/0	0/0	chr1 _106603911_G_A	1038/1106	R318K	rs10731818	1	1	-0.092	-78
	chr1	synonymous	106603999	A	G	521	0/0	1/1	0/0	0/0	0/0	0/1	0/0	0/0	chr1 _106603999_A_G	1126/1194
	chr1	UTR3	106604195	T	G	59.67	0/0	0/0	0/1	0/1	0/0	0/0	0/0	0/0	chr1 _106604195_T_G	1322
	chr1	UTR3	106604217	C	T	474.52	0/0	1/1	0/0	0/0	0/0	0/0	0/0	0/0	chr1 _106604217_C_T	1344		rs735152723
	chr1	UTR3	106604434	G	T	47.47	0/0	0/0	0/0	0/1	0/0	0/1	0/0	0/0	chr1 _106604434_G_T	1561
	chr1	UTR3	106604535	T	C	1205.45	1/1	1/1	1/1	0/0	0/0	0/1	0/1	1/1	chr1 _106604535_T_C	1662		rs312864140
	chr1	UTR3	106604577	G	A	583.78	1/1	0/0	0/0	0/0	0/0	0/0	0/1	1/1	chr1 _106604577_G_A	1704		rs317470970
	chr1	UTR3	106604590	G	A	29.67	0/0	0/0	0/0	0/0	0/0	0/1	0/1	0/0	chr1 _106604590_G_A	1717		rs1059449861
	chr1	UTR3	106604733	G	A	323.9	0/0	0/0	1/1	0/0	0/0	0/0	0/0	0/0	chr1 _106604733_G_A	1860		rs739453995
	chr1	downstream	106604830	A	G	354.97	0/0	1/1	0/0	0/0	0/0	0/0	0/0	0/0	chr1 _106604830_A_G
	chr1	downstream	106604932	C	T	1068.16	0/0	0/0	1/1	0/0	0/0	0/1	0/0	0/0	chr1 _106604932_C_T
	chr1	downstream	106605053	T	C	3224.61	1/1	1/1	1/1	0/0	1/1	0/0	1/1	1/1	chr1 _106605053_T_C
	chr1	downstream	106605122	A	G	932.84	0/0	0/0	0/0	0/0	1/1	0/1	0/0	0/0	chr1 _106605122_A_G
	chr1	downstream	106605138	G	A	883.28	0/0	0/0	0/0	0/0	0/0	0/1	0/0	0/0	chr1 _106605138_G_A
	chr1	downstream	106605140	G	A	883.28	0/0	0/0	0/0	0/0	0/0	0/1	0/0	0/0	chr1 _106605140_G_A
	chr1	downstream	106605152	G	A	605.27	0/0	0/0	0/0	0/0	0/0	0/1	0/0	0/0	chr1 _106605152_G_A
	chr1	downstream	106605153	A	G	1242.11	1/1	0/0	0/0	0/0	0/0	0/0	1/1	1/1	chr1 _106605153_A_G
	chr1	downstream	106605393	G	T	1163.2	1/1	0/0	0/0	0/0	0/0	0/0	1/1	1/1	chr1 _106605393_G_T
	chr1	downstream	106605497	T	C	3512.58	1/1	1/1	1/1	0/0	1/1	1/1	1/1	1/1	chr1 _106605497_T_C
	chr1	downstream	106605504	C	A	1921.31	1/1	0/0	0/0	0/0	1/1	0/1	0/1	1/1	chr1 _106605504_C_A
	chr1	downstream	106605724	T	C	1517.05	0/0	0/0	1/1	1/1	1/1	1/1	0/1	0/0	chr1 _106605724_T_C

## Sheet: IFNGR1
Gene	Chromosome	SNP type	SNP Location	Ref Allele	Alt allele	SNP quality	Line 15l	Line 62	Line 71	Line C	Line N	Line P2a	Line 0	Line Wl	SNPid	cDNA	AA change	Known Variant	Given SIFT score	SIFT score (uniprot)	PROVEAN score	SNAP2 score
ENSGALG00000013865	chr3	upstream	54894239	C	T	3230.05	1/1	1/1	1/1	1/1	1/1	1/1	0/1	1/1	chr3 _54894239 _C_T
IFNGR1	chr3	upstream	54894468	C	T	1232.26	0/0	1/1	0/1	0/0	0/0	0/0	0/1	0/0	chr3 _54894468 _C_T
	chr3	upstream	54894495	T	C	2072.98	1/1	0/0	0/1	1/1	1/1	0/0	0/1	1/1	chr3 _54894495 _T_C
No miRNA/TF sites impacted	chr3	upstream	54894507	T	G	18.45	0/0	0/0	0/0	0/0	0/0	0/0	0/0	0/1	chr3 _54894507 _T_G
	chr3	upstream	54894521	A	G	1875.35	1/1	0/0	0/1	1/1	1/1	0/0	0/1	1/1	chr3 _54894521 _A_G
163 SNPs	chr3	upstream	54894586	A	G	771.94	0/0	1/1	0/1	0/0	0/0	0/0	0/0	0/0	chr3 _54894586 _A_G
9 upstream	chr3	upstream	54894773	T	C	935.48	1/1	0/0	0/0	1/1	1/1	0/0	0/1	1/1	chr3 _54894773 _T_C
8 downstream	chr3	upstream	54894850	G	T	2917.58	1/1	1/1	1/1	1/1	1/1	1/1	0/0	1/1	chr3 _54894850 _G_T
1 5'UTR	chr3	upstream	54894963	G	A	276.35	0/0	0/0	0/0	0/0	0/0	0/0	0/1	0/0	chr3 _54894963 _G_A
7 3'UTR	chr3	upstream	54895124	G	A	38.45	0/0	0/0	0/1	0/0	0/0	0/1	0/0	0/0	chr3 _54895124 _G_A
136 introns	chr3	UTR5	54895205	G	C	1428.47	1/1	1/1	1/1	1/1	1/1	1/1	1/1	1/1	chr3 _54895205 _G_C	16		rs317926076
2 nonsynonymous	chr3	intronic	54895699	T	G	33.39	0/1	1/1	0/0	0/0	./.	0/0	0/0	0/0	chr3 _54895699 _T_G
	chr3	intronic	54895966	C	T	127.43	0/0	0/0	0/0	0/0	0/0	0/0	0/1	0/0	chr3 _54895966 _C_T
	chr3	intronic	54896166	T	G	14.23	0/0	0/0	0/1	0/0	0/0	0/0	0/0	0/0	chr3 _54896166 _T_G
	chr3	intronic	54896191	G	A	3033.75	1/1	0/0	0/1	1/1	0/0	1/1	1/1	1/1	chr3 _54896191 _G_A
	chr3	intronic	54896195	C	T	3031.28	1/1	0/0	0/1	1/1	0/0	1/1	1/1	1/1	chr3 _54896195 _C_T
	chr3	intronic	54896230	A	G	2167.84	1/1	0/0	0/1	1/1	0/0	1/1	1/1	1/1	chr3 _54896230 _A_G
	chr3	intronic	54896349	T	A	845.1	1/1	0/0	0/1	0/1	0/0	0/0	1/1	1/1	chr3 _54896349 _T_A
	chr3	intronic	54896381	C	T	792.66	1/1	0/0	0/1	0/1	0/0	0/0	1/1	1/1	chr3 _54896381 _C_T
	chr3	intronic	54896410	C	T	825.06	1/1	0/0	0/1	1/1	0/0	0/0	1/1	1/1	chr3 _54896410 _C_T
	chr3	intronic	54896592	A	G	1296.86	1/1	0/0	0/1	1/1	0/0	0/0	1/1	1/1	chr3 _54896592 _A_G
	chr3	intronic	54896610	G	A	1457.41	1/1	0/0	0/1	1/1	0/0	0/0	1/1	1/1	chr3 _54896610 _G_A
	chr3	intronic	54896676	A	G	1272.59	1/1	0/0	0/1	1/1	0/1	0/0	1/1	1/1	chr3 _54896676 _A_G
	chr3	intronic	54896745	C	T	1272.65	1/1	0/0	0/1	1/1	0/1	0/0	0/1	1/1	chr3 _54896745 _C_T
	chr3	intronic	54896885	G	A	812.54	0/0	0/0	0/0	0/0	0/0	1/1	0/0	0/0	chr3 _54896885 _G_A
	chr3	intronic	54896927	T	G	4467.31	1/1	1/1	1/1	1/1	1/1	1/1	1/1	1/1	chr3 _54896927 _T_G
	chr3	intronic	54897224	A	T	4021.34	1/1	1/1	1/1	1/1	1/1	1/1	1/1	1/1	chr3 _54897224 _A_T
	chr3	intronic	54897379	T	A	3230.05	1/1	1/1	1/1	1/1	1/1	1/1	1/1	1/1	chr3 _54897379 _T_A
	chr3	intronic	54897455	A	G	4540.31	1/1	1/1	1/1	1/1	1/1	1/1	1/1	1/1	chr3 _54897455 _A_G
	chr3	intronic	54897631	A	C	82.16	0/0	0/0	0/0	0/0	0/0	0/0	0/1	0/0	chr3 _54897631 _A_C
	chr3	intronic	54897633	C	T	1106.21	0/0	1/1	0/1	0/0	1/1	1/1	0/0	0/0	chr3 _54897633 _C_T
	chr3	intronic	54897683	A	C	18.99	0/0	0/0	0/1	0/0	0/0	0/0	0/0	0/0	chr3 _54897683 _A_C
	chr3	intronic	54897744	T	A	1326.6	0/1	0/0	0/1	1/1	0/0	0/0	1/1	1/1	chr3 _54897744 _T_A
	chr3	intronic	54897775	A	T	3185.31	1/1	1/1	1/1	1/1	1/1	1/1	1/1	1/1	chr3 _54897775 _A_T
	chr3	intronic	54897799	C	T	1379.37	0/1	0/0	0/1	1/1	0/1	0/0	1/1	1/1	chr3 _54897799 _C_T
	chr3	intronic	54897842	G	C	1443.7	1/1	0/0	0/1	1/1	0/0	0/0	1/1	1/1	chr3 _54897842 _G_C
	chr3	intronic	54898279	C	G	1963.4	0/0	1/1	0/1	0/0	0/1	1/1	0/0	0/0	chr3 _54898279 _C_G
	chr3	intronic	54898301	C	T	1527.37	0/0	1/1	0/1	0/0	0/1	1/1	0/0	0/0	chr3 _54898301 _C_T
	chr3	intronic	54898375	A	G	11.27	0/0	0/0	0/0	0/0	0/0	0/1	0/0	0/0	chr3 _54898375 _A_G
	chr3	intronic	54898739	C	T	4326.31	1/1	1/1	1/1	1/1	1/1	1/1	1/1	1/1	chr3 _54898739 _C_T
	chr3	intronic	54898873	T	G	17.36	0/0	0/0	0/0	0/0	0/1	0/0	0/0	0/0	chr3 _54898873 _T_G
	chr3	intronic	54898919	C	T	1766.59	0/0	1/1	0/1	0/0	0/1	1/1	0/0	0/0	chr3 _54898919 _C_T
	chr3	intronic	54898967	A	G	4907.31	1/1	1/1	1/1	1/1	1/1	1/1	1/1	1/1	chr3 _54898967 _A_G
	chr3	intronic	54899031	A	T	4310.31	1/1	1/1	1/1	1/1	1/1	1/1	1/1	1/1	chr3 _54899031 _A_T
	chr3	intronic	54899071	A	G	1960.38	0/0	1/1	0/1	0/0	0/1	1/1	0/0	0/0	chr3 _54899071 _A_G
	chr3	intronic	54899345	G	A	4208.31	1/1	1/1	1/1	1/1	1/1	1/1	1/1	1/1	chr3 _54899345 _G_A
	chr3	intronic	54899622	C	A	1611.78	0/0	1/1	0/1	0/0	1/1	1/1	0/0	0/0	chr3 _54899622 _C_A
	chr3	intronic	54899695	C	T	1380.47	0/0	1/1	0/1	0/0	1/1	1/1	0/0	0/0	chr3 _54899695 _C_T
	chr3	intronic	54899781	T	C	1788.51	0/0	1/1	0/1	0/0	0/1	1/1	0/0	0/0	chr3 _54899781 _T_C
	chr3	intronic	54899832	A	G	1999.67	0/0	1/1	0/1	0/0	0/1	1/1	0/0	0/0	chr3 _54899832 _A_G
	chr3	intronic	54899846	T	C	2013.61	0/0	1/1	0/1	0/0	0/1	1/1	0/0	0/0	chr3 _54899846 _T_C
	chr3	intronic	54900026	C	A	3066.18	0/0	1/1	0/1	0/0	1/1	1/1	0/0	0/0	chr3 _54900026 _C_A
	chr3	intronic	54900098	C	T	1742.49	0/0	1/1	1/1	0/0	1/1	1/1	0/0	0/0	chr3 _54900098 _C_T
	chr3	intronic	54900099	A	G	1755.17	0/0	1/1	1/1	0/0	1/1	1/1	0/0	0/0	chr3 _54900099 _A_G
	chr3	intronic	54900267	G	A	1436.99	0/0	1/1	0/1	0/0	1/1	1/1	0/0	0/0	chr3 _54900267 _G_A
	chr3	intronic	54900465	G	A	1707.59	0/0	1/1	1/1	0/0	0/1	1/1	0/0	0/0	chr3 _54900465 _G_A
	chr3	intronic	54900621	T	C	3952.31	1/1	1/1	1/1	1/1	1/1	1/1	1/1	1/1	chr3 _54900621 _T_C
	chr3	intronic	54900831	G	A	3693.31	1/1	1/1	1/1	1/1	1/1	1/1	1/1	1/1	chr3 _54900831 _G_A
	chr3	intronic	54900857	T	C	5806.31	1/1	1/1	1/1	1/1	1/1	1/1	1/1	1/1	chr3 _54900857 _T_C
	chr3	intronic	54900858	G	A	5806.31	1/1	1/1	1/1	1/1	1/1	1/1	1/1	1/1	chr3 _54900858 _G_A
	chr3	intronic	54901062	T	C	1960.04	1/1	0/0	0/1	1/1	0/0	0/0	1/1	1/1	chr3 _54901062 _T_C
	chr3	intronic	54901193	A	G	2092.34	1/1	0/0	0/1	1/1	0/1	0/0	1/1	1/1	chr3 _54901193 _A_G
	chr3	intronic	54901325	A	G	4032.31	1/1	1/1	1/1	1/1	1/1	1/1	1/1	1/1	chr3 _54901325 _A_G
	chr3	intronic	54901549	A	G	4388.31	1/1	1/1	1/1	1/1	1/1	1/1	1/1	1/1	chr3 _54901549 _A_G
	chr3	intronic	54901627	T	C	3448.31	1/1	1/1	1/1	1/1	1/1	1/1	1/1	1/1	chr3 _54901627 _T_C
	chr3	intronic	54901816	A	G	4612.31	1/1	1/1	1/1	1/1	1/1	1/1	1/1	1/1	chr3 _54901816 _A_G
	chr3	intronic	54902316	C	T	6063.31	1/1	1/1	1/1	1/1	1/1	1/1	1/1	1/1	chr3 _54902316 _C_T
	chr3	intronic	54902324	C	T	6133.32	1/1	1/1	1/1	1/1	1/1	1/1	1/1	1/1	chr3 _54902324 _C_T
	chr3	intronic	54902413	A	G	3447.33	1/1	1/1	1/1	1/1	1/1	1/1	1/1	1/1	chr3 _54902413 _A_G
	chr3	intronic	54902523	C	T	4341.31	1/1	1/1	1/1	1/1	1/1	1/1	1/1	1/1	chr3 _54902523 _C_T
	chr3	intronic	54902593	C	A	5589.31	1/1	1/1	1/1	1/1	1/1	1/1	1/1	1/1	chr3 _54902593 _C_A
	chr3	intronic	54902595	C	T	5589.31	1/1	1/1	1/1	1/1	1/1	1/1	1/1	1/1	chr3 _54902595 _C_T
	chr3	intronic	54902877	A	G	2832.32	1/1	1/1	1/1	1/1	1/1	1/1	1/1	1/1	chr3 _54902877 _A_G
	chr3	intronic	54903040	C	A	3536.31	1/1	1/1	1/1	1/1	1/1	1/1	1/1	1/1	chr3 _54903040 _C_A
	chr3	nonsynonymous	54903339	G	A	2925.33	1/1	1/1	1/1	1/1	1/1	1/1	1/1	1/1	chr3 _54903339 _G_A	466	V61I	rs14362486	1	0.59	-0.0765	-74
	chr3	intronic	54903627	T	C	3051.35	1/1	1/1	1/1	1/1	1/1	1/1	1/1	1/1	chr3 _54903627 _T_C
	chr3	intronic	54904121	G	T	3421.31	1/1	1/1	1/1	1/1	1/1	1/1	1/1	1/1	chr3 _54904121 _G_T
	chr3	intronic	54904374	T	A	2839.31	1/1	1/1	1/1	1/1	1/1	1/1	1/1	1/1	chr3 _54904374 _T_A
	chr3	intronic	54905131	G	A	2855.33	1/1	1/1	1/1	1/1	1/1	1/1	1/1	1/1	chr3 _54905131 _G_A
	chr3	intronic	54906121	A	G	5384.34	1/1	1/1	1/1	1/1	1/1	1/1	1/1	1/1	chr3 _54906121 _A_G
	chr3	intronic	54906144	C	A	5272.34	1/1	1/1	1/1	1/1	1/1	1/1	1/1	1/1	chr3 _54906144 _C_A
	chr3	intronic	54906166	T	C	4718.34	1/1	1/1	1/1	1/1	1/1	1/1	1/1	1/1	chr3 _54906166 _T_C
	chr3	intronic	54906769	G	C	2999.34	1/1	1/1	1/1	1/1	1/1	1/1	1/1	1/1	chr3 _54906769 _G_C
	chr3	intronic	54907114	C	T	621.57	0/0	0/0	0/0	0/0	0/0	1/1	0/0	0/0	chr3 _54907114 _C_T
	chr3	intronic	54907394	G	A	3903.33	1/1	1/1	1/1	1/1	1/1	1/1	1/1	1/1	chr3 _54907394 _G_A
	chr3	intronic	54907401	A	G	3997.33	1/1	1/1	1/1	1/1	1/1	1/1	1/1	1/1	chr3 _54907401 _A_G
	chr3	intronic	54907442	C	T	618.38	0/0	0/0	0/0	0/0	1/1	1/1	0/0	0/0	chr3 _54907442 _C_T
	chr3	intronic	54907618	C	G	643.02	0/0	0/0	0/0	0/0	0/1	1/1	0/0	0/0	chr3 _54907618 _C_G
	chr3	intronic	54907768	C	T	3931.84	1/1	1/1	1/1	1/1	0/1	0/0	1/1	1/1	chr3 _54907768 _C_T
	chr3	intronic	54907769	C	T	3928.84	1/1	1/1	1/1	1/1	0/1	0/0	1/1	1/1	chr3 _54907769 _C_T
	chr3	intronic	54907771	A	G	1080.84	0/0	0/0	0/0	0/0	0/1	1/1	0/0	0/0	chr3 _54907771 _A_G
	chr3	intronic	54907772	T	C	3928.84	1/1	1/1	1/1	1/1	0/1	0/0	1/1	1/1	chr3 _54907772 _T_C
	chr3	intronic	54907826	G	A	2367.82	1/1	1/1	1/1	1/1	0/0	0/0	1/1	1/1	chr3 _54907826 _G_A
	chr3	intronic	54907871	C	A	2979.32	1/1	1/1	1/1	1/1	1/1	1/1	1/1	1/1	chr3 _54907871 _C_A
	chr3	intronic	54908316	A	C	72.24	0/1	0/0	0/0	0/0	0/1	0/0	0/0	0/1	chr3 _54908316 _A_C
	chr3	intronic	54908320	T	A	39.63	0/1	0/0	0/0	0/0	0/1	0/0	0/1	0/0	chr3 _54908320 _T_A
	chr3	intronic	54908425	G	A	2438.47	1/1	1/1	1/1	1/1	0/0	0/0	1/1	1/1	chr3 _54908425 _G_A
	chr3	intronic	54908489	A	G	2767.5	1/1	1/1	1/1	1/1	0/0	0/0	1/1	1/1	chr3 _54908489 _A_G
	chr3	intronic	54908581	T	C	2364.86	1/1	1/1	1/1	1/1	0/1	0/0	1/1	1/1	chr3 _54908581 _T_C
	chr3	intronic	54908586	A	T	1024.88	0/0	0/0	0/0	0/0	0/1	1/1	0/0	0/0	chr3 _54908586 _A_T
	chr3	intronic	54908688	T	C	3465.37	1/1	1/1	1/1	1/1	1/1	1/1	1/1	1/1	chr3 _54908688 _T_C
	chr3	intronic	54908699	G	T	2153.92	1/1	1/1	1/1	1/1	0/1	0/0	1/1	1/1	chr3 _54908699 _G_T
	chr3	intronic	54908711	G	A	3378.31	1/1	1/1	1/1	1/1	1/1	1/1	1/1	1/1	chr3 _54908711 _G_A
	chr3	intronic	54908782	C	T	2777.35	1/1	1/1	1/1	1/1	1/1	1/1	1/1	1/1	chr3 _54908782 _C_T
	chr3	intronic	54908805	T	C	3093.57	1/1	1/1	1/1	1/1	1/1	1/1	1/1	1/1	chr3 _54908805 _T_C
	chr3	intronic	54908837	A	T	3086.38	1/1	1/1	1/1	1/1	1/1	1/1	1/1	1/1	chr3 _54908837 _A_T
	chr3	intronic	54908851	G	C	4085.35	1/1	1/1	1/1	1/1	1/1	1/1	1/1	1/1	chr3 _54908851 _G_C
	chr3	intronic	54908887	T	A	3003.34	1/1	1/1	1/1	1/1	1/1	1/1	1/1	1/1	chr3 _54908887 _T_A
	chr3	intronic	54909103	G	T	4859.33	1/1	1/1	1/1	1/1	1/1	1/1	1/1	1/1	chr3 _54909103 _G_T
	chr3	intronic	54909108	C	G	4922.33	1/1	1/1	1/1	1/1	1/1	1/1	1/1	1/1	chr3 _54909108 _C_G
	chr3	intronic	54909172	A	C	4477.34	1/1	1/1	1/1	1/1	1/1	1/1	1/1	1/1	chr3 _54909172 _A_C
	chr3	intronic	54909191	G	C	4608.32	1/1	1/1	1/1	1/1	1/1	1/1	1/1	1/1	chr3 _54909191 _G_C
	chr3	intronic	54909257	C	T	720.96	0/0	0/0	0/0	0/0	0/1	1/1	0/0	0/0	chr3 _54909257 _C_T
	chr3	intronic	54909258	G	A	2498.7	1/1	1/1	1/1	1/1	0/0	0/0	1/1	1/1	chr3 _54909258 _G_A
	chr3	intronic	54909280	T	C	3621.32	1/1	1/1	1/1	1/1	1/1	1/1	1/1	1/1	chr3 _54909280 _T_C
	chr3	intronic	54909302	T	C	840.88	0/0	0/0	0/0	0/0	0/1	1/1	0/0	0/0	chr3 _54909302 _T_C
	chr3	intronic	54909350	A	T	1000.84	0/0	0/0	0/0	0/0	0/1	1/1	0/0	0/0	chr3 _54909350 _A_T
	chr3	intronic	54909495	C	T	830.04	0/0	0/0	0/0	0/0	1/1	1/1	0/0	0/0	chr3 _54909495 _C_T
	chr3	intronic	54909537	C	A	1191.73	0/0	0/0	0/0	0/0	1/1	1/1	0/0	0/0	chr3 _54909537 _C_A
	chr3	intronic	54909692	G	A	2619.47	1/1	1/1	1/1	1/1	0/0	0/0	1/1	1/1	chr3 _54909692 _G_A
	chr3	intronic	54909792	T	A	3791.31	1/1	1/1	1/1	1/1	1/1	1/1	1/1	1/1	chr3 _54909792 _T_A
	chr3	intronic	54909968	G	T	895.96	0/0	0/0	0/0	0/0	1/1	1/1	0/0	0/0	chr3 _54909968 _G_T
	chr3	intronic	54910109	A	C	4243.31	1/1	1/1	1/1	1/1	1/1	1/1	1/1	1/1	chr3 _54910109 _A_C
	chr3	intronic	54910124	T	G	708.99	0/0	0/0	0/0	0/0	1/1	1/1	0/0	0/0	chr3 _54910124 _T_G
	chr3	intronic	54910135	C	T	2097.87	1/1	1/1	1/1	1/1	0/0	0/0	1/1	1/1	chr3 _54910135 _C_T
	chr3	intronic	54910191	G	C	667.89	0/0	0/0	0/0	0/0	1/1	1/1	0/0	0/0	chr3 _54910191 _G_C
	chr3	intronic	54910572	G	A	442.78	0/0	0/0	0/0	0/0	1/1	1/1	0/0	0/0	chr3 _54910572 _G_A
	chr3	intronic	54910615	C	T	2464.38	1/1	1/1	1/1	1/1	1/1	1/1	1/1	1/1	chr3 _54910615 _C_T
	chr3	intronic	54910657	C	T	1967.88	1/1	1/1	1/1	1/1	0/0	0/0	1/1	1/1	chr3 _54910657 _C_T
	chr3	intronic	54910732	G	A	2741.34	1/1	1/1	1/1	1/1	1/1	1/1	1/1	1/1	chr3 _54910732 _G_A
	chr3	intronic	54910758	C	T	679.52	0/0	0/0	0/0	0/0	1/1	1/1	0/0	0/0	chr3 _54910758 _C_T
	chr3	intronic	54910800	T	G	735.17	0/0	0/0	0/0	0/0	0/1	1/1	0/0	0/0	chr3 _54910800 _T_G
	chr3	intronic	54910857	T	C	822.29	0/0	0/0	0/0	0/0	0/1	1/1	0/0	0/0	chr3 _54910857 _T_C
	chr3	intronic	54910894	C	G	588.27	0/0	0/0	0/0	0/0	0/1	1/1	0/0	0/0	chr3 _54910894 _C_G
	chr3	intronic	54911151	A	T	999.95	0/0	0/0	0/0	0/0	1/1	1/1	0/0	0/0	chr3 _54911151 _A_T
	chr3	intronic	54911215	G	A	4714.37	1/1	1/1	1/1	1/1	1/1	1/1	1/1	1/1	chr3 _54911215 _G_A
	chr3	intronic	54911235	A	G	3788.47	1/1	1/1	1/1	1/1	0/0	0/0	1/1	1/1	chr3 _54911235 _A_G
	chr3	intronic	54911496	A	G	2259.46	1/1	1/1	1/1	1/1	0/0	0/0	1/1	1/1	chr3 _54911496 _A_G
	chr3	intronic	54912123	A	G	2144.94	1/1	1/1	1/1	1/1	0/0	0/0	1/1	1/1	chr3 _54912123 _A_G
	chr3	intronic	54912220	T	C	2641.41	1/1	1/1	1/1	1/1	1/1	1/1	1/1	1/1	chr3 _54912220 _T_C
	chr3	intronic	54912315	T	C	896.02	0/0	0/0	0/0	0/0	0/1	1/1	0/0	0/0	chr3 _54912315 _T_C
	chr3	intronic	54912319	C	T	896.01	0/0	0/0	0/0	0/0	0/1	1/1	0/0	0/0	chr3 _54912319 _C_T
	chr3	intronic	54912357	G	A	839.65	0/0	0/0	0/0	0/0	1/1	1/1	0/0	0/0	chr3 _54912357 _G_A
	chr3	intronic	54912460	C	T	1771.92	1/1	1/1	1/1	1/1	0/0	0/0	1/1	1/1	chr3 _54912460 _C_T
	chr3	intronic	54912527	C	G	936.62	0/0	0/0	0/0	0/0	1/1	1/1	0/0	0/0	chr3 _54912527 _C_G
	chr3	intronic	54912540	C	T	969.28	0/0	0/0	0/0	0/0	1/1	1/1	0/0	0/0	chr3 _54912540 _C_T
	chr3	intronic	54912564	C	T	5194.31	1/1	1/1	1/1	1/1	1/1	1/1	1/1	1/1	chr3 _54912564 _C_T
	chr3	intronic	54912573	A	G	5102.31	1/1	1/1	1/1	1/1	1/1	1/1	1/1	1/1	chr3 _54912573 _A_G
	chr3	intronic	54912584	C	T	3440.31	1/1	1/1	1/1	1/1	1/1	1/1	1/1	1/1	chr3 _54912584 _C_T
	chr3	intronic	54912718	G	T	4034.31	1/1	1/1	1/1	1/1	1/1	1/1	1/1	1/1	chr3 _54912718 _G_T
	chr3	intronic	54912768	A	G	4346.31	1/1	1/1	1/1	1/1	1/1	1/1	1/1	1/1	chr3 _54912768 _A_G
	chr3	intronic	54912935	A	G	3857.31	1/1	1/1	1/1	1/1	1/1	1/1	1/1	1/1	chr3 _54912935 _A_G
	chr3	nonsynonymous	54913306	T	C	2422.99	1/1	1/1	1/1	1/1	0/0	0/0	1/1	1/1	chr3 _54913306 _T_C	1469	V395A	rs314581844	0.2	0.27	-0.16	-16
	chr3	nonsynonymous	54913327	G	A	2755.54	1/1	1/1	1/1	1/1	0/0	0/0	1/1	1/1	chr3 _54913327 _G_A	1490	R402Q	rs313331247	1	0.48	1.272	-71
	chr3	UTR3	54913591	C	T	2891.84	1/1	1/1	1/1	1/1	0/1	0/0	1/1	1/1	chr3 _54913591 _C_T	1754		rs315952273
	chr3	UTR3	54913678	C	T	1083.44	0/0	0/0	0/0	0/0	1/1	1/1	0/0	0/0	chr3 _54913678 _C_T	1841		rs15362486
	chr3	UTR3	54913725	A	C	3693.32	1/1	1/1	1/1	1/1	1/1	1/1	1/1	1/1	chr3 _54913725 _A_C	1888		rs15362488
	chr3	UTR3	54913959	G	T	554.58	0/0	0/0	0/0	0/0	1/1	1/1	0/0	0/0	chr3 _54913959 _G_T	2122		rs15362491
	chr3	UTR3	54913971	C	G	532.12	0/0	0/0	0/0	0/0	0/1	1/1	0/0	0/0	chr3 _54913971 _C_G	2134		rs15362493
	chr3	UTR3	54914002	T	A	3030.32	1/1	1/1	1/1	1/1	1/1	1/1	1/1	1/1	chr3 _54914002 _T_A	2165		rs14362503
	chr3	UTR3	54914007	A	T	11.61	0/0	0/0	0/0	0/0	0/1	0/0	0/0	0/0	chr3 _54914007 _A_T	2170
	chr3	UTR3	54914076	C	G	3312.32	1/1	1/1	1/1	1/1	1/1	1/1	1/1	1/1	chr3 _54914076 _C_G	2239		rs315235267
	chr3	downstream	54914244	G	T	1042.06	0/0	0/0	0/0	0/0	1/1	1/1	0/0	0/0	chr3 _54914244 _G_T
	chr3	downstream	54914254	G	A	1011.47	0/0	0/0	0/0	0/0	1/1	1/1	0/0	0/0	chr3 _54914254 _G_A
	chr3	downstream	54914521	G	T	801.44	0/0	1/1	1/1	0/0	0/0	0/0	0/0	0/0	chr3 _54914521 _G_T
	chr3	downstream	54914522	G	A	803.4	0/0	1/1	1/1	0/0	0/0	0/0	0/0	0/0	chr3 _54914522 _G_A
	chr3	downstream	54914625	A	G	4234.33	1/1	1/1	1/1	1/1	1/1	1/1	1/1	1/1	chr3 _54914625 _A_G
	chr3	downstream	54914644	T	C	3161.32	1/1	1/1	1/1	1/1	1/1	1/1	1/1	1/1	chr3 _54914644 _T_C
	chr3	downstream	54914719	C	T	3113.31	1/1	1/1	1/1	1/1	1/1	1/1	1/1	1/1	chr3 _54914719 _C_T
	chr3	downstream	54914821	A	T	2460.85	1/1	1/1	1/1	1/1	0/1	0/0	1/1	1/1	chr3 _54914821 _A_T

## Sheet: IFNGR2
Gene	Chromosome	SNP type	SNP Location	Ref Allele	Alt allele	SNP quality	Line 15l	Line 62	Line 71	Line C	Line N	Line P2a	Line 0	Line Wl	SNPid	cDNA	AA change	Known Variant	Given SIFT score	SIFT score (uniprot)	PROVEAN score	SNAP2 score
ENSGALG00000032660	chr1	upstream	106644518	A	G	1031.39	1/1	0/0	0/0	0/0	0/0	0/1	0/1	1/1	chr1 _106644518_A_G
IFNGR2	chr1	upstream	106644674	C	T	1063.48	1/1	0/0	0/0	0/0	0/0	0/0	1/1	1/1	chr1 _106644674_C_T
	chr1	upstream	106644712	C	G	631.26	1/1	0/0	0/0	0/0	0/0	0/1	1/1	1/1	chr1 _106644712_C_G
No miRNA/TF sites impacted	chr1	upstream	106644825	A	G	45.82	0/0	0/0	0/0	0/0	0/0	0/1	0/0	0/0	chr1 _106644825_A_G
	chr1	upstream	106644836	A	C	65.39	0/0	0/0	0/0	0/1	0/0	0/1	0/0	0/0	chr1 _106644836_A_C
85 SNPs	chr1	intronic	106645688	A	G	4011.38	1/1	1/1	1/1	1/1	1/1	1/1	1/1	1/1	chr1 _106645688_A_G
5 upstream	chr1	intronic	106645704	A	T	4700.38	1/1	1/1	1/1	1/1	1/1	1/1	1/1	1/1	chr1 _106645704_A_T
13 downstream	chr1	intronic	106645709	A	C	14.55	0/0	0/1	0/0	0/0	0/0	0/0	0/0	0/0	chr1 _106645709_A_C
11 3'UTRs	chr1	intronic	106645712	A	G	4835.38	1/1	1/1	1/1	1/1	1/1	1/1	1/1	1/1	chr1 _106645712_A_G
53 introns	chr1	intronic	106645714	C	T	4790.38	1/1	1/1	1/1	1/1	1/1	1/1	1/1	1/1	chr1 _106645714_C_T
2 synonymous	chr1	intronic	106645735	T	C	2053.89	1/1	1/1	0/0	0/0	0/0	0/1	0/1	1/1	chr1 _106645735_T_C
1 nonsynonymous	chr1	intronic	106645792	A	C	12.33	0/0	0/0	0/0	0/0	0/0	0/0	0/1	0/0	chr1 _106645792_A_C
	chr1	intronic	106645821	A	G	3793.32	1/1	1/1	1/1	1/1	1/1	1/1	1/1	1/1	chr1 _106645821_A_G
	chr1	intronic	106645822	A	C	3853.32	1/1	1/1	1/1	1/1	1/1	1/1	1/1	1/1	chr1 _106645822_A_C
	chr1	intronic	106645841	T	C	4046.31	1/1	1/1	1/1	1/1	1/1	1/1	1/1	1/1	chr1 _106645841_T_C
	chr1	intronic	106645889	C	G	540.86	0/0	1/1	0/0	0/0	0/0	0/0	0/0	0/0	chr1 _106645889_C_G
	chr1	intronic	106645974	G	A	57.34	0/0	0/0	0/0	0/0	1/1	0/0	0/0	0/0	chr1 _106645974_G_A
	chr1	intronic	106646003	A	C	2416.46	0/0	1/1	1/1	1/1	0/0	0/1	0/0	0/0	chr1 _106646003_A_C
	chr1	intronic	106646129	C	T	1456.89	1/1	0/0	0/0	0/0	0/0	0/1	1/1	1/1	chr1 _106646129_C_T
	chr1	intronic	106646135	A	C	78.34	0/0	0/0	0/0	0/0	0/0	0/1	0/0	0/1	chr1 _106646135_A_C
	chr1	intronic	106646238	C	G	3787.54	1/1	0/0	1/1	1/1	1/1	1/1	1/1	1/1	chr1 _106646238_C_G
	chr1	intronic	106646255	C	T	181.2	0/0	0/0	0/0	0/0	1/1	0/0	0/0	0/0	chr1 _106646255_C_T
	chr1	intronic	106646307	A	G	1170.5	0/0	0/0	1/1	1/1	0/0	0/1	0/0	0/0	chr1 _106646307_A_G
	chr1	intronic	106646380	C	G	221.78	0/0	0/0	0/0	0/0	1/1	0/0	0/0	0/0	chr1 _106646380_C_G
	chr1	intronic	106646567	A	G	2518.76	1/1	0/0	0/0	0/0	1/1	0/1	1/1	1/1	chr1 _106646567_A_G
	chr1	intronic	106646572	A	G	1940.47	1/1	0/0	0/0	0/0	0/0	0/1	0/1	1/1	chr1 _106646572_A_G
	chr1	intronic	106646958	A	G	233.32	0/0	0/0	0/0	0/0	1/1	0/0	0/0	0/0	chr1 _106646958_A_G
	chr1	intronic	106647116	C	T	197.81	0/0	1/1	0/0	0/0	0/0	0/0	0/0	0/0	chr1 _106647116_C_T
	chr1	nonsynonymouson	106647185	T	C	170.02	0/0	1/1	0/0	0/0	0/0	0/0	0/0	0/0	chr1 _106647185_T_C	296	C44R	rs316883486	0.89	0.62	3.391	-60
	chr1	nonsynonymouson	106647231	T	G	10.17	0/0	0/0	0/0	0/0	0/1	0/0	0/0	0/0	chr1 _106647231_T_G	342	V59G	-	0			75
	chr1	intronic	106647945	T	C	1664.23	0/0	0/0	1/1	1/1	0/0	0/1	0/0	0/0	chr1 _106647945_T_C
	chr1	intronic	106648059	G	T	254.99	0/0	0/0	0/0	0/0	1/1	0/0	0/1	0/0	chr1 _106648059_G_T
	chr1	intronic	106648150	T	C	1884.34	1/1	1/1	0/0	0/0	0/0	0/1	1/1	1/1	chr1 _106648150_T_C
	chr1	intronic	106648192	T	C	2184.25	0/0	0/0	1/1	1/1	1/1	0/1	0/1	0/0	chr1 _106648192_T_C
	chr1	intronic	106648306	G	A	559.08	0/0	0/0	0/0	0/0	1/1	0/0	0/0	0/0	chr1 _106648306_G_A
	chr1	intronic	106648404	T	G	2257.32	1/1	0/0	0/0	0/0	0/0	0/1	0/1	1/1	chr1 _106648404_T_G
	chr1	intronic	106648410	A	G	2237.32	1/1	0/0	0/0	0/0	0/0	0/1	0/1	1/1	chr1 _106648410_A_G
	chr1	intronic	106648712	T	A	383.38	0/0	1/1	0/0	0/0	./.	0/0	0/0	0/0	chr1 _106648712_T_A
	chr1	intronic	106649126	G	A	1221.05	1/1	0/0	0/0	0/0	1/1	0/1	1/1	1/1	chr1 _106649126_G_A
	chr1	intronic	106649827	A	G	146.58	0/0	0/0	0/0	0/0	1/1	0/0	0/0	0/0	chr1 _106649827_A_G
	chr1	intronic	106649867	C	T	1778.26	1/1	1/1	0/0	0/0	1/1	0/1	1/1	1/1	chr1 _106649867_C_T
	chr1	intronic	106649929	T	G	115.06	0/0	0/1	0/0	0/0	0/0	0/0	0/0	0/0	chr1 _106649929_T_G
	chr1	intronic	106650024	G	A	184.16	0/0	0/0	0/0	0/0	1/1	0/0	0/0	0/0	chr1 _106650024_G_A
	chr1	intronic	106650199	A	G	3507.31	1/1	1/1	1/1	1/1	1/1	1/1	1/1	1/1	chr1 _106650199_A_G
	chr1	intronic	106650217	C	T	272.76	0/0	0/0	0/0	0/0	1/1	0/0	0/0	0/0	chr1 _106650217_C_T
	chr1	intronic	106650729	A	G	1305.31	1/1	0/0	0/0	0/0	0/0	0/1	0/1	1/1	chr1 _106650729_A_G
	chr1	intronic	106650890	C	T	1438.65	0/0	0/0	1/1	1/1	1/1	0/1	0/1	0/0	chr1 _106650890_C_T
	chr1	intronic	106650937	G	C	983.94	0/0	0/0	1/1	1/1	0/0	0/1	0/0	0/0	chr1 _106650937_G_C
	chr1	intronic	106651014	G	A	1916.17	0/0	0/0	1/1	1/1	1/1	0/1	0/0	0/0	chr1 _106651014_G_A
	chr1	intronic	106651015	T	C	451.1	0/0	0/0	0/0	0/0	1/1	0/0	0/0	0/0	chr1 _106651015_T_C
	chr1	intronic	106651108	T	G	456.88	0/0	0/0	0/0	0/0	1/1	0/0	0/1	0/0	chr1 _106651108_T_G
	chr1	intronic	106651209	G	C	3114.54	1/1	0/0	1/1	1/1	1/1	1/1	1/1	1/1	chr1 _106651209_G_C
	chr1	intronic	106651766	T	C	1295.59	0/0	0/0	1/1	1/1	0/0	1/1	0/0	0/0	chr1 _106651766_T_C
	chr1	intronic	106651793	A	T	1905.24	0/0	0/0	1/1	0/1	0/0	0/1	0/0	0/0	chr1 _106651793_A_T
	chr1	intronic	106651794	G	A	1905.24	0/0	0/0	1/1	0/1	0/0	0/1	0/0	0/0	chr1 _106651794_G_A
	chr1	intronic	106651837	T	G	1954.4	0/0	1/1	1/1	1/1	1/1	0/1	0/1	0/0	chr1 _106651837_T_G
	chr1	intronic	106651956	C	T	223.45	0/0	0/0	0/0	0/0	1/1	0/0	0/0	0/0	chr1 _106651956_C_T
	chr1	intronic	106651964	T	C	739.25	0/0	0/0	1/1	0/1	0/0	0/1	0/0	0/0	chr1 _106651964_T_C
	chr1	intronic	106652063	A	C	3077.31	1/1	1/1	1/1	1/1	1/1	1/1	1/1	1/1	chr1 _106652063_A_C
	chr1	intronic	106652227	G	A	477.61	0/0	1/1	0/0	0/0	0/0	0/0	0/0	0/0	chr1 _106652227_G_A
	chr1	intronic	106652253	A	C	1616.33	1/1	1/1	0/0	0/0	0/0	0/0	1/1	1/1	chr1 _106652253_A_C
	chr1	intronic	106652325	G	A	242.18	0/0	0/0	0/0	0/0	1/1	0/0	0/0	0/0	chr1 _106652325_G_A
	chr1	synonymous	106652357	T	C	1513.93	0/0	0/0	1/1	1/1	0/0	0/1	0/0	0/0	chr1 _106652357_T_C	1015
	chr1	synonymous	106652447	G	A	870.16	0/0	0/0	1/1	1/1	0/0	1/1	0/0	0/0	chr1 _106652447_G_A	1105
	chr1	UTR3	106652516	G	A	170.47	0/0	0/0	0/0	0/0	1/1	0/0	0/1	0/0	chr1 _106652516_G_A	1174		rs737056114
	chr1	UTR3	106652680	T	G	1727.1	0/0	0/0	1/1	1/1	1/1	0/1	1/1	0/0	chr1 _106652680_T_G	1338		rs10722359
	chr1	UTR3	106652764	T	C	474.52	0/0	1/1	0/0	0/0	0/0	0/0	0/0	0/0	chr1 _106652764_T_C	1422		rs316355407
	chr1	UTR3	106652800	G	A	508.53	0/0	1/1	0/0	0/0	0/0	0/0	0/0	0/0	chr1 _106652800_G_A	1458		rs316578512
	chr1	UTR3	106652841	C	G	674.28	0/0	0/0	0/0	0/0	0/0	0/0	0/1	0/0	chr1 _106652841_C_G	1499		rs741063514
	chr1	UTR3	106652846	T	C	676.45	0/0	0/0	0/0	0/0	0/0	0/0	0/1	0/0	chr1 _106652846_T_C	1504		rs312656447
	chr1	UTR3	106652930	C	T	455.65	0/0	0/0	0/0	0/0	0/0	0/0	1/1	0/0	chr1 _106652930_C_T	1588		rs317151345
	chr1	UTR3	106653034	T	A	251.32	0/0	0/0	0/0	0/0	0/0	0/0	0/1	0/0	chr1 _106653034_T_A	1692		rs731386771
	chr1	UTR3	106653052	T	A	599.7	1/1	0/0	0/0	0/0	0/0	0/1	0/1	1/1	chr1 _106653052_T_A	1710		rs10728901
	chr1	UTR3	106653185	G	T	464.08	0/0	0/0	0/0	0/0	1/1	0/0	0/0	0/0	chr1 _106653185_G_T	1843		rs15371502
	chr1	UTR3	106653379	C	T	262.67	0/0	0/0	0/0	0/0	1/1	0/0	0/1	0/0	chr1 _106653379_C_T	2037		rs737911425
	chr1	downstream	106653596	G	A	198.35	0/0	0/0	0/0	0/0	0/0	0/0	0/1	0/0	chr1 _106653596_G_A
	chr1	downstream	106653612	A	G	1506.48	0/0	0/0	1/1	1/1	0/0	0/1	0/0	0/0	chr1 _106653612_A_G
	chr1	downstream	106653767	G	A	1055.58	0/0	1/1	0/0	0/0	1/1	0/0	0/0	0/0	chr1 _106653767_G_A
	chr1	downstream	106653775	G	A	2724.83	0/0	1/1	1/1	1/1	1/1	0/1	0/1	0/0	chr1 _106653775_G_A
	chr1	downstream	106653812	T	C	93.91	0/0	0/0	0/0	0/1	0/1	0/0	0/0	0/0	chr1 _106653812_T_C
	chr1	downstream	106653819	T	C	2258.48	0/0	1/1	1/1	1/1	1/1	1/1	0/0	0/0	chr1 _106653819_T_C
	chr1	downstream	106653890	G	C	237.76	0/0	0/0	0/0	0/0	1/1	0/0	0/0	0/0	chr1 _106653890_G_C
	chr1	downstream	106653924	A	G	3259.2	0/0	1/1	1/1	1/1	1/1	0/1	0/1	0/0	chr1 _106653924_A_G
	chr1	downstream	106654017	A	G	2641.82	0/0	1/1	1/1	1/1	1/1	0/1	1/1	0/0	chr1 _106654017_A_G
	chr1	downstream	106654032	G	A	3329.25	0/0	1/1	1/1	1/1	1/1	0/1	1/1	0/0	chr1 _106654032_G_A
	chr1	downstream	106654041	T	C	1888.47	0/0	1/1	0/0	0/0	1/1	0/0	1/1	0/0	chr1 _106654041_T_C
	chr1	downstream	106654245	T	C	2656.19	0/0	1/1	1/1	1/1	1/1	0/1	0/1	0/0	chr1 _106654245_T_C
	chr1	downstream	106654343	C	G	335.53	0/0	0/0	0/0	0/0	1/1	0/0	0/0	0/0	chr1 _106654343_C_G

[truncated: 6 more sheets: TYK2, JAK1, JAK2, STAT1, STAT2, IRF9(10)]
